# Supplementary material for: Unveiling microbiome changes in Mediterranean octocorals during the 2022 marine heatwaves: quantifying key bacterial symbionts and potential pathogens
Source: Microbiome. 2023 Dec 5;11:271. doi: 10.1186/s40168-023-01711-x (PMC10696765; doi:10.1186/s40168-023-01711-x)
Supplement: Supplementary file 3 — Additional file 2: Table S1. Mortality study. Table S2. Sequencing results. Table S3. DADA2 pipeline outputs. Table S4. ASV table. Table S6. Metadata. Table S7. Alpha diversity results and statistical analysis. Table S8. PERMANOVA outputs. Table S9. ANCOM-BC outputs. Table S10. qPCR primers information. Table S13. qPCR results and statistical analysis. [file 40168_2023_1711_MOESM2_ESM.xlsx]

## Sheet: TableS1_mortality
Table S1: Percentage of colonies affected by the marine heatwaves of 2022 at the different sites. A colony was considered as affected when tissue loss represented at least 10% of the colony surface area.
Location (depth)	Mean (%)	Standard error	Number of surveys	Species
Boulegeade (25 m)	33.2764	7.1082	2	C.rubrum
Grotte à corail (16 m)	83.1933	NA	1	C.rubrum
Pharillons (23 m)	50.5495	6.59341	2	C.rubrum
Riou Sud (28 m)	13.4615	NA	1	C.rubrum
Impérial du large (15m)	68.5195	12.8443	5	P.clavata
Ile verte (30 m)	75.2	16.4997	5	P.clavata
Pharillons (23 m)	100	0	3	P.clavata
Average % P.clavata - all sites	81.2398
Average % C.rubrum - all sites	45.1202

## Sheet: TableS2_DNA_sequencing
Table S2: DNA concentration of the samples and sequencing libraries, read number and length obtained from each library
Sample	Sample Concentration [ng/uL]	Library Concentration [ng/uL]	Sequencing	Number of Sequencing Reads	Read Length [bp]
50_Pc_Iv	57,4 ng/uL	0 ng/uL	-	-	-
51_Pc_Iv	19 ng/uL	0 ng/uL	-	-	-
52_Pc_Iv	17,5 ng/uL	0,64 ng/uL	ok	104456	300
53_Pc_Iv	20,6 ng/uL	1,36 ng/uL	ok	178142	300
54_Pc_Iv	57,4 ng/uL	1,32 ng/uL	ok	123310	300
55_Pc_Iv	24,4 ng/uL	1,29 ng/uL	ok	159426	300
56_Pc_Iv	28 ng/uL	2,22 ng/uL	ok	184138	300
57_Pc_Iv	23,2 ng/uL	1,76 ng/uL	ok	123546	300
58_Pc_Iv	69,8 ng/uL	4,56 ng/uL	ok	199036	300
59_Pc_Iv	36,7 ng/uL	2,38 ng/uL	ok	172564	300
60_Pc_Iv	43,7 ng/uL	0,568 ng/uL	ok	89796	300
61_Pc_Iv	19,7 ng/uL	7,96 ng/uL	ok	226402	300
74_Pc_Pha	21,6 ng/uL	0,54 ng/uL	ok	42720	300
75_Pc_Pha	23,4 ng/uL	0,732 ng/uL	ok	156024	300
76_Pc_Pha	23,1 ng/uL	2,39 ng/uL	ok	183162	300
77_Pc_Pha	14,8 ng/uL	0 ng/uL	-	-	-
78_Pc_Pha	21,3 ng/uL	0 ng/uL	-	-	-
79_Pc_Pha	24,4 ng/uL	0 ng/uL	-	-	-
80_Pc_Pha	36,2 ng/uL	1,47 ng/uL	ok	193190	300
81_Pc_Pha	38,8 ng/uL	0,74 ng/uL	ok	140670	300
82_Pc_Pha	25,7 ng/uL	2,16 ng/uL	ok	141578	300
83_Pc_Pha	8,38 ng/uL	0,584 ng/uL	ok	107434	300
84_Pc_Pha	47,2 ng/uL	1,94 ng/uL	ok	194146	300
85_Pc_Pha	32 ng/uL	0,796 ng/uL	ok	116918	300
113_Pc_Idl	44,1 ng/uL	1,35 ng/uL	ok	188060	300
114_Pc_Idl	66,3 ng/uL	1,29 ng/uL	ok	163100	300
115_Pc_Idl	84,7 ng/uL	3,42 ng/uL	ok	175048	300
116_Pc_Idl	98,5 ng/uL	2,4 ng/uL	ok	139368	300
117_Pc_Idl	55,3 ng/uL	1,71 ng/uL	ok	104994	300
118_Pc_Idl	111 ng/uL	0,764 ng/uL	ok	130500	300
101_Pc_Idl	56,7 ng/uL	1,53 ng/uL	ok	148540	300
102_Pc_Idl	34 ng/uL	1,71 ng/uL	ok	128718	300
103_Pc_Idl	15,5 ng/uL	1,67 ng/uL	ok	175300	300
104_Pc_Idl	28,8 ng/uL	0,86 ng/uL	ok	145568	300
105_Pc_Idl	42,4 ng/uL	1,07 ng/uL	ok	157506	300
106_Pc_Idl	42,1 ng/uL	0 ng/uL	-	-	-
1_Cr_GaC	28,1 ng/uL	2,4 ng/uL	ok	114820	300
2_Cr_GaC	42,8 ng/uL	3,34 ng/uL	ok	168874	300
3_Cr_GaC	28,6 ng/uL	2,61 ng/uL	ok	178918	300
4_Cr_GaC	63 ng/uL	4,36 ng/uL	ok	130074	300
5_Cr_GaC	61,5 ng/uL	3,85 ng/uL	ok	163034	300
6_Cr_GaC	59,2 ng/uL	5,48 ng/uL	ok	205632	300
7_Cr_GaC	13,8 ng/uL	7,68 ng/uL	ok	216260	300
8_Cr_GaC	0 ng/uL	30,2 ng/uL	ok	212304	300
9_Cr_GaC	1,38 ng/uL	17,4 ng/uL	ok	177118	300
10_Cr_GaC	29,1 ng/uL	24,5 ng/uL	ok	206640	300
11_Cr_GaC	11,2 ng/uL	21 ng/uL	ok	191160	300
12_Cr_GaC	43,3 ng/uL	7,6 ng/uL	ok	182162	300
13_Cr_Pha	3,66 ng/uL	7,64 ng/uL	ok	219894	300
14_Cr_Pha	34,1 ng/uL	9,16 ng/uL	ok	193612	300
15_Cr_Pha	33,7 ng/uL	8,6 ng/uL	ok	198588	300
16_Cr_Pha	32,5 ng/uL	13,2 ng/uL	ok	258862	300
17_Cr_Pha	29,7 ng/uL	14,9 ng/uL	ok	119112	300
18_Cr_Pha	0 ng/uL	13,4 ng/uL	ok	208220	300
19_Cr_Pha	40,8 ng/uL	6,68 ng/uL	ok	171214	300
20_Cr_Pha	22,6 ng/uL	8,52 ng/uL	ok	160494	300
21_Cr_Pha	55,8 ng/uL	3,22 ng/uL	ok	171632	300
22_Cr_Pha	65,4 ng/uL	2,82 ng/uL	ok	176444	300
23_Cr_Pha	30 ng/uL	10,7 ng/uL	ok	210406	300
24_Cr_Pha	27,1 ng/uL	2,02 ng/uL	ok	198884	300
25_Cr_Riou	125 ng/uL	2,53 ng/uL	ok	104792	300
26_Cr_Riou	133 ng/uL	2,37 ng/uL	ok	195444	300
27_Cr_Riou	121 ng/uL	2,08 ng/uL	ok	178626	300
28_Cr_Riou	145 ng/uL	2,68 ng/uL	ok	153616	300
29_Cr_Riou	106 ng/uL	1,72 ng/uL	ok	181900	300
30_Cr_Riou	97,4 ng/uL	1,31 ng/uL	ok	178016	300
31_Cr_Riou	133 ng/uL	2,55 ng/uL	ok	194938	300
32_Cr_Riou	70 ng/uL	6,56 ng/uL	ok	264000	300
33_Cr_Riou	88,8 ng/uL	1,55 ng/uL	ok	45418	300
34_Cr_Riou	112 ng/uL	2,78 ng/uL	ok	170718	300
35_Cr_Riou	89,7 ng/uL	18,4 ng/uL	ok	260514	300
36_Cr_Riou	106 ng/uL	15,2 ng/uL	ok	159834	300
37_Cr_Blg	135 ng/uL	11 ng/uL	ok	239392	300
38_Cr_Blg	177 ng/uL	3,37 ng/uL	ok	174698	300
39_Cr_Blg	79,7 ng/uL	5,6 ng/uL	ok	201262	300
40_Cr_Blg	108 ng/uL	2,99 ng/uL	ok	168822	300
41_Cr_Blg	117 ng/uL	1,38 ng/uL	ok	103586	300
42_Cr_Blg	83,9 ng/uL	10 ng/uL	ok	158792	300
43_Cr_Blg	71,9 ng/uL	8,32 ng/uL	ok	216358	300
44_Cr_Blg	47,4 ng/uL	2,19 ng/uL	ok	137666	300
45_Cr_Blg	22,4 ng/uL	0 ng/uL	-	-	-
46_Cr_Blg	44 ng/uL	7,4 ng/uL	ok	231946	300
47_Cr_Blg	79,6 ng/uL	5,44 ng/uL	ok	180910	300
48_Cr_Blg	58,3 ng/uL	2,94 ng/uL	ok	168180	300
P1Para7_O	2,43 ng/uL	0 ng/uL	-	-	-
P1Para8_O	9,06 ng/uL	22,4 ng/uL	ok	172220	300
P1Para9_O	36,2 ng/uL	15,2 ng/uL	ok	198854	300
P1Para10_O	2,15 ng/uL	0 ng/uL	-	-	-
P1Para11_O	5,14 ng/uL	1,25 ng/uL	ok	136816	300
P1Para12_O	6,83 ng/uL	14,3 ng/uL	ok	124714	300
P3Para13	18,2 ng/uL	6,2 ng/uL	ok	176960	300
P3Para14	4,62 ng/uL	0 ng/uL	-	-	-
P3Para15	7,69 ng/uL	0 ng/uL	-	-	-
P3Para16	3,48 ng/uL	39 ng/uL	ok	197382	300
P3Para17	7,55 ng/uL	2,88 ng/uL	ok	141742	300
P3Para18	28 ng/uL	15,2 ng/uL	ok	217874	300
			Sum	14363708
			Max	264000
			Min	42720

## Sheet: TableS3_DADA2_pipeline
Table S3: Number of reads and sequences throughout the DADA2 pipeline for each sample.
Sample	Paired input reads	Paired filtered reads	Denoised forward reads	Denoised reverse reads	Merged sequences	Non-chimeric sequences
1-Cr-GaC	57410	32975	32263	32535	31465	30991
10-Cr-GaC	103320	60894	59288	59901	56794	54478
101-Pc-Idl	74270	45544	45277	45251	44757	43329
102-Pc-Idl	64359	31005	30878	30875	30222	29853
103-Pc-Idl	87650	50661	50508	50531	49748	48887
104-Pc-Idl	72784	40787	40689	40687	40075	38541
105-Pc-Idl	78753	47436	47320	47303	46000	45459
11-Cr-GaC	95580	54185	50993	52792	47124	46029
113-Pc-Idl	94030	51586	51091	51110	49337	48311
114-Pc-Idl	81550	48442	48355	48350	47140	46123
115-Pc-Idl	87524	56550	56478	56468	54955	54465
116-Pc-Idl	69684	44082	43980	44018	42758	42360
117-Pc-Idl	52497	28470	28420	28453	28185	28073
118-Pc-Idl	65250	38220	38073	38078	37463	35648
12-Cr-GaC	91081	40498	39189	39505	36817	36593
13-Cr-Pha	109947	57745	54373	55722	49828	48706
14-Cr-Pha	96806	56574	56043	56174	54864	47457
15-Cr-Pha	99294	59292	58031	58447	55930	55540
16-Cr-Pha	129431	78269	76984	77492	75011	74245
17-Cr-Pha	59556	31487	30341	31013	28809	27961
18-Cr-Pha	104110	54890	51064	53223	46478	45958
19-Cr-Pha	85607	50407	49543	49698	47982	47239
2-Cr-GaC	84437	53986	53798	53797	53436	52110
20-Cr-Pha	80247	43285	43129	43036	42867	42588
21-Cr-Pha	85816	50784	50656	50609	50390	49041
22-Cr-Pha	88222	52375	52263	52282	52042	50392
23-Cr-Pha	105203	64225	62698	63087	60146	59490
24-Cr-Pha	99442	64324	64196	64198	63832	63309
25-Cr-Riou	52396	29414	29297	29335	29084	28930
26-Cr-Riou	97722	61221	60940	61051	60633	59682
27-Cr-Riou	89313	52068	51934	51941	51633	50647
28-Cr-Riou	76808	41592	41508	41520	41113	40593
29-Cr-Riou	90950	52173	52008	52010	51817	50619
3-Cr-GaC	89459	56434	56049	56083	55411	54153
30-Cr-Riou	89008	54805	54703	54705	54484	53061
31-Cr-Riou	97469	56091	55596	55584	54180	53449
32-Cr-Riou	132000	75830	75439	75585	74947	74511
33-Cr-Riou	22709	9327	9165	9264	9014	9002
34-Cr-Riou	85359	54981	54740	54810	54459	53512
35-Cr-Riou	130257	80292	79093	79523	77493	75638
36-Cr-Riou	79917	41605	41186	41307	40645	40169
37-Cr-Blg	119696	76033	75941	75943	75771	75302
38-Cr-Blg	87349	54256	54150	54167	53288	52764
39-Cr-Blg	100631	62461	62375	62393	62159	61330
4-Cr-GaC	65037	30062	29931	29946	29829	29406
40-Cr-Blg	84411	52437	52302	52354	52104	51318
41-Cr-Blg	51793	28386	28277	28303	28136	27748
42-Cr-Blg	79396	50174	49955	49996	49625	48822
43-Cr-Blg	108179	69898	69622	69663	69078	67791
44-Cr-Blg	68833	21673	21399	21421	21256	20695
46-Cr-Blg	115973	71990	71740	71743	71052	70195
47-Cr-Blg	90455	51246	50636	50738	49705	48812
48-Cr-Blg	84090	47611	46758	46870	45077	43494
5-Cr-GaC	81517	52865	52682	52711	52321	51357
52-Pc-Iv	52228	31777	31726	31743	31428	30709
53-Pc-Iv	89071	54629	54445	54514	53279	52862
54-Pc-Iv	61655	33445	33308	33308	32941	32388
55-Pc-Iv	79713	47040	46960	46989	45902	44510
56-Pc-Iv	92069	55571	55353	55362	53641	52653
57-Pc-Iv	61773	27377	27105	27039	25914	25449
58-Pc-Iv	99518	57026	56030	56132	53947	52961
59-Pc-Iv	86282	47574	47406	47408	46880	41001
6-Cr-GaC	102816	61747	61462	61487	60757	59863
60-Pc-Iv	44898	26464	26366	26348	26086	25478
61-Pc-Iv	113201	57830	55691	56056	50537	50069
7-Cr-GaC	108130	62660	61559	61883	59464	58845
74-Pc-Pha	21360	10509	10434	10472	10261	10227
75-Pc-Pha	78012	47615	47575	47551	46596	45730
76-Pc-Pha	91581	58901	58829	58836	57082	56259
8-Cr-GaC	106152	61529	59041	59936	55458	54938
80-Pc-Pha	96595	61434	61338	61323	59307	59087
81-Pc-Pha	70335	43484	43349	43343	42117	41634
82-Pc-Pha	70789	39674	39019	39173	37506	37289
83-Pc-Pha	53717	32625	32558	32558	32419	31422
84-Pc-Pha	97073	60035	59864	59892	59056	58297
85-Pc-Pha	58459	30779	30668	30643	29701	29444
9-Cr-GaC	88559	42048	37627	39948	32681	32383
P1Para11-O	68408	42001	41958	41972	40924	40375
P1Para12-O	62357	34136	34071	34062	33131	32324
P1Para8-O	86110	52130	52050	52069	50724	48063
P1Para9-O	99427	57945	57858	57859	56321	55378
P3Para13	88480	47512	46209	46516	44376	43964
P3Para16	98691	58777	57624	58241	53479	47574
P3Para17	70871	35674	35374	35489	35002	34759
P3Para18	108937	58387	55932	56815	51434	47570

## Sheet: TableS4_ASV_table
Table S4: ASV table
Sample	ASV1	ASV2	ASV3	ASV4	ASV5	ASV6	ASV7	ASV8	ASV9	ASV10	ASV11	ASV12	ASV13	ASV14	ASV15	ASV16	ASV17	ASV18	ASV19	ASV20	ASV21	ASV22	ASV23	ASV24	ASV25	ASV26	ASV27	ASV28	ASV29	ASV30	ASV31	ASV32	ASV33	ASV34	ASV35	ASV36	ASV37	ASV38	ASV39	ASV40	ASV41	ASV42	ASV43	ASV44	ASV45	ASV46	ASV47	ASV48	ASV49
1-Cr-GaC	24037	4	1	0	575	0	0	0	0	0	0	7	0	0	111	0	0	158	30	0	0	0	0	0	0	0	0	3	2	101	0	0	0	0	0	0	0	0	0	0	1	0	0	524	0	2	7	0	0
10-Cr-GaC	4463	4	314	0	157	0	37	0	0	0	0	3	2	0	0	0	0	9	77	0	0	300	0	5	2	0	30	5	167	4	0	0	0	10927	10911	0	390	502	0	0	0	7	0	111	0	2	0	0	0
101-Pc-Idl	0	6258	7521	433	0	535	6	0	0	232	1280	6	0	0	0	0	0	350	3	177	0	0	130	0	0	12131	1890	24	3	0	0	73	5	0	0	4	0	0	0	0	0	0	0	0	318	0	59	0	0
102-Pc-Idl	0	10747	0	3487	0	2237	0	0	0	521	796	0	0	0	0	0	0	97	10	302	0	0	1127	0	0	0	0	137	0	0	0	0	0	0	0	70	0	0	0	0	3	0	0	4	0	0	73	0	0
103-Pc-Idl	0	9892	12	3255	0	4385	5	0	0	349	47	0	0	0	0	0	0	297	116	603	53	0	576	52	0	0	0	203	8	0	0	0	0	0	0	6	0	0	0	0	0	0	0	7	3	10	1387	0	0
104-Pc-Idl	6	9842	12	6113	0	7361	277	0	0	581	767	0	0	0	0	0	0	819	437	605	5	0	923	0	0	0	0	372	69	0	0	0	0	0	0	51	0	0	0	0	0	0	0	14	0	0	285	0	0
105-Pc-Idl	4	33455	0	830	0	708	0	0	0	1901	1767	0	0	0	0	0	0	497	15	623	0	0	87	0	0	0	55	147	582	0	0	10	0	0	0	8	0	0	0	0	0	0	0	5	0	0	45	0	0
11-Cr-GaC	4891	0	1420	0	602	0	784	1	0	0	0	156	0	1211	0	0	1027	5	193	0	421	150	0	0	0	0	204	22	784	0	0	16	0	0	0	0	568	29	5	13	0	0	565	565	0	7	7	8	0
113-Pc-Idl	2	18946	12	1101	0	1198	18	0	0	446	283	0	0	0	0	0	0	389	156	270	0	0	154	0	0	0	0	140	16	0	0	0	33	0	0	23	0	0	0	0	0	0	0	192	46	0	1143	0	0
114-Pc-Idl	3	33715	0	635	1	1731	0	0	0	2172	78	0	0	0	0	0	0	546	0	855	0	7	189	0	0	0	0	198	0	0	0	0	0	0	0	482	0	0	0	0	0	0	0	369	0	0	1217	0	0
115-Pc-Idl	0	49578	1	633	0	857	0	0	0	1185	3	0	0	0	0	0	0	212	0	642	0	0	137	0	0	0	0	56	2	0	0	0	0	0	0	190	0	0	0	0	0	0	0	5	0	0	46	0	0
116-Pc-Idl	0	35355	37	220	0	664	0	0	0	1492	21	0	0	0	0	0	0	265	0	453	0	0	67	0	0	0	5	67	171	0	0	0	0	0	0	472	0	0	0	0	0	0	0	0	410	0	238	0	0
117-Pc-Idl	0	22716	0	1137	0	822	0	0	0	900	1	0	0	0	0	0	0	134	0	204	634	0	220	0	0	0	0	67	0	0	0	0	0	0	0	17	0	0	0	0	1	0	0	9	0	0	106	0	0
118-Pc-Idl	2	14150	0	2174	0	2198	0	0	0	413	1428	0	0	0	0	0	0	831	0	646	0	0	417	0	0	0	1	254	0	0	0	0	5068	0	0	3575	0	0	0	0	0	0	0	23	0	0	375	0	0
12-Cr-GaC	6577	0	1511	0	249	0	1864	0	0	0	0	1732	0	95	5	0	79	23	155	0	3	101	0	0	0	0	3	12	205	0	0	32	0	0	0	0	42	18	0	0	0	5	5	206	0	11	5	31	0
13-Cr-Pha	31	3	244	2	5	0	20	0	0	0	0	13	0	0	47	0	0	7	1543	0	0	5	0	24	0	0	30	61	145	0	0	9	0	0	0	0	0	0	3	4	0	0	0	295	20	1	10	0	0
14-Cr-Pha	3442	0	4835	0	183	0	7	0	0	0	0	6030	0	8894	201	0	6885	0	7	0	0	7683	0	0	0	0	0	0	10	0	0	0	0	0	0	0	5	0	0	3	0	0	0	34	1853	0	3	0	0
15-Cr-Pha	12591	6	6395	0	1240	0	145	0	0	0	0	3829	0	1006	3	0	775	31	74	0	0	75	0	0	0	0	648	8	189	1	0	0	0	0	0	0	0	0	0	15	0	1	0	326	126	13	13	0	0
16-Cr-Pha	23017	2	7374	0	2284	0	133	0	0	0	0	603	0	6566	0	0	6450	39	38	0	12	3104	0	0	0	0	144	7	206	1	0	84	0	0	0	0	154	0	7	3	0	4	0	475	123	0	14	0	0
17-Cr-Pha	3688	0	5415	0	53	0	591	0	0	0	0	651	0	710	1	0	494	5	7	0	0	45	0	0	0	0	226	0	204	0	0	0	0	0	0	0	9	0	3	491	0	2	0	75	952	0	0	0	0
18-Cr-Pha	74	0	50	0	2	0	70	1	0	0	0	0	0	0	0	0	4	22	137	0	13	24	0	1	0	0	23	23	379	0	0	14	0	0	0	0	0	0	0	27	0	5	0	13	0	0	1	0	0
19-Cr-Pha	27413	0	352	0	2867	0	7	0	0	0	0	98	0	23	9	0	14	91	76	0	0	16	0	0	0	0	5	24	69	0	0	4	0	0	0	0	243	0	3	0	0	0	0	5	0	50	0	0	0
2-Cr-GaC	45860	11	0	4	3240	0	0	0	0	0	0	0	0	0	0	0	0	249	15	0	0	0	0	0	0	0	0	21	24	70	0	17	0	0	0	0	0	0	0	0	0	0	0	531	0	16	4	0	5
20-Cr-Pha	27147	0	10909	0	6	0	21	0	0	0	0	3	0	4	11	0	0	44	67	0	0	77	0	0	0	0	19	8	8	8	0	14	0	0	0	0	474	0	0	0	0	0	0	9	0	0	0	0	0
21-Cr-Pha	28130	0	3	0	14974	0	5	0	0	0	0	4304	0	0	5	0	0	207	4	0	0	0	0	0	0	0	0	0	0	4	0	3	0	0	0	0	8	0	0	0	0	0	0	12	28	19	0	0	0
22-Cr-Pha	25430	0	4131	0	5532	3	0	0	0	0	0	4296	0	8	0	0	0	144	0	0	0	19	0	0	0	0	8	6	0	0	0	298	0	0	0	0	12	24	0	0	0	129	0	10	0	478	0	0	0
23-Cr-Pha	33953	6	1208	0	569	0	12	0	0	0	0	3137	0	41	36	0	0	39	416	0	516	27	0	9	0	0	0	21	8	0	0	21	0	0	0	0	9	8	0	0	0	0	0	3	0	6	0	0	0
24-Cr-Pha	55936	0	14	2	4315	0	0	0	0	0	0	4	2	0	0	0	0	318	11	0	0	14	0	0	0	0	12	174	0	36	0	7	0	0	0	0	3	0	0	0	0	0	0	14	0	0	0	0	0
25-Cr-Riou	23936	0	0	0	3455	0	0	0	0	0	0	0	0	0	4	0	0	59	0	0	0	0	0	0	0	0	0	11	0	16	0	0	0	0	0	0	622	0	0	0	0	0	0	8	0	3	32	0	0
26-Cr-Riou	44655	0	2	0	11454	0	0	0	0	0	0	0	0	0	50	0	0	171	0	0	0	0	0	0	0	0	0	52	0	113	0	0	0	0	0	0	580	0	0	0	0	0	0	38	0	0	316	0	0
27-Cr-Riou	36013	0	6	0	6382	0	0	0	0	0	0	0	0	0	1676	0	0	239	0	0	0	0	0	0	0	0	0	6	0	78	0	0	0	0	0	0	14	0	0	0	0	0	0	17	0	0	445	0	0
28-Cr-Riou	34127	0	0	0	1999	0	0	0	0	0	0	0	0	0	0	0	0	109	0	0	0	0	0	0	0	0	0	3	0	273	0	0	0	0	0	0	315	0	0	0	0	0	0	0	0	0	24	0	0
29-Cr-Riou	13359	0	3662	0	13564	0	0	0	0	0	0	0	0	0	11987	0	0	298	0	0	0	0	0	0	0	0	0	119	0	361	0	0	0	0	0	0	2882	0	0	0	0	0	0	0	0	0	30	291	0
3-Cr-GaC	30049	6	84	0	2050	0	366	3	0	0	0	7203	0	9	1	0	0	358	148	0	0	0	0	0	0	0	0	12	9	62	0	0	0	0	0	0	896	3	0	0	0	0	0	1328	11	64	35	0	0
30-Cr-Riou	44461	4	0	0	5962	0	0	0	0	0	0	0	0	0	11	0	0	286	0	0	0	0	0	0	0	0	0	146	0	92	0	0	0	0	0	0	19	0	0	0	0	0	0	0	0	0	32	0	0
31-Cr-Riou	15575	0	6431	0	5238	0	0	0	0	0	0	173	0	0	4	0	0	243	185	0	0	0	0	0	0	0	0	2	8	64	0	0	0	0	0	0	149	0	0	0	0	0	0	21	0	0	483	0	0
32-Cr-Riou	4036	1	20041	3	1941	0	4	0	0	0	0	60	0	1092	0	0	463	80	84	0	0	50	0	0	1	0	0	8	647	18	0	1646	0	0	0	0	5	161	0	8156	0	0	0	10	0	2	66	0	0
33-Cr-Riou	6652	0	18	0	0	0	97	0	0	0	0	191	0	86	1373	0	0	19	3	0	0	0	0	0	0	0	2	0	0	0	0	2	0	0	0	0	15	0	0	0	1	0	0	0	0	0	9	0	0
34-Cr-Riou	39510	0	41	0	1428	0	386	0	0	0	0	1299	0	11	1168	0	0	200	43	0	0	0	0	0	0	0	0	12	359	47	0	0	0	0	0	0	79	0	0	0	0	0	0	0	0	3	16	0	0
35-Cr-Riou	13278	0	35330	0	4802	0	4347	0	0	0	0	34	0	2186	73	0	200	42	91	0	0	15	0	0	0	0	3	18	44	6	0	11	0	0	0	0	120	0	2	0	0	9	0	0	0	0	216	0	0
36-Cr-Riou	4400	1	21265	0	562	0	27	0	0	0	0	637	0	2151	158	0	3754	16	37	0	0	31	0	0	0	0	9	0	137	0	0	9	0	0	0	0	8	0	2	28	0	4	0	0	36	11	20	0	0
37-Cr-Blg	27473	0	486	0	936	0	43386	0	0	0	0	0	0	115	1684	0	181	106	0	0	0	0	0	0	0	0	0	15	0	190	0	0	0	0	0	0	3	0	0	0	0	0	0	0	0	0	1	0	0
38-Cr-Blg	37368	3	1611	0	1039	0	2070	0	0	0	0	292	0	1348	311	0	872	162	0	0	0	0	0	0	0	0	1674	37	0	1158	0	0	0	0	0	0	4	0	0	0	0	0	0	0	7	0	4	0	0
39-Cr-Blg	29745	9	3	1	12281	0	0	0	0	0	0	1402	0	2619	6040	0	583	221	0	0	0	0	0	0	0	0	0	4	0	795	0	0	0	0	0	0	0	0	0	0	0	0	0	6	0	0	0	0	0
4-Cr-GaC	247	0	0	0	2532	0	0	0	0	0	0	0	0	0	4	0	0	126	11491	0	0	0	0	0	0	0	0	5	0	47	0	0	0	0	0	0	0	0	4	0	0	0	0	4	0	3458	0	0	0
40-Cr-Blg	34106	9	9	0	9531	0	0	0	0	0	0	0	0	0	4	0	0	229	0	0	0	0	0	0	0	0	5	0	0	3516	0	80	0	0	0	0	754	0	0	0	0	0	0	0	0	3	0	0	0
41-Cr-Blg	14163	0	0	0	7503	0	1458	0	0	0	0	35	0	0	5	0	0	98	15	0	0	2	0	0	0	0	0	38	0	2239	0	0	0	0	0	0	0	0	0	0	0	0	0	0	0	37	5	0	0
42-Cr-Blg	18876	0	3007	0	1649	0	11639	0	0	0	0	0	0	348	765	0	331	39	0	0	27	288	0	0	0	0	8	10	41	185	0	1	0	0	0	0	348	0	0	0	0	648	0	0	0	1167	0	0	0
43-Cr-Blg	25751	3	4151	0	2464	0	16044	0	0	0	0	0	0	442	1027	0	393	59	3	0	35	398	0	0	0	0	6	2	73	272	0	3	0	0	0	0	442	0	0	0	0	898	0	1	10	1771	0	0	0
44-Cr-Blg	4233	0	0	0	558	0	20	0	0	0	0	0	0	17	0	0	5	19	0	0	0	0	0	0	0	0	0	0	0	15	0	0	0	0	0	0	0	0	0	0	0	0	0	0	0	0	2	0	0
46-Cr-Blg	55742	0	1738	0	1214	0	11	0	0	0	0	0	0	3	4	0	0	137	16	0	0	10	0	0	0	0	135	21	350	915	0	2	0	0	0	0	0	0	0	6	0	0	0	11	0	1	0	0	0
47-Cr-Blg	25087	0	1	0	7993	0	1009	0	0	0	0	1102	0	471	18	0	0	0	56	0	0	9	0	0	0	0	3	13	53	835	0	282	0	0	0	0	179	0	0	0	0	0	0	6	254	0	2	0	0
48-Cr-Blg	13260	8	595	0	150	0	16	0	0	0	0	61	0	190	122	0	321	0	121	0	4	0	0	0	0	0	0	13	35	569	0	0	0	0	0	0	68	0	0	0	0	0	0	66	0	11	11	0	0
5-Cr-GaC	47049	0	0	0	606	0	0	0	0	0	0	6	0	0	25	0	0	171	46	0	0	46	0	0	0	0	14	32	0	40	0	8	0	0	0	0	167	0	0	0	0	0	0	215	0	0	6	0	0
52-Pc-Iv	1	6510	0	3927	0	11897	0	3	0	477	2044	0	0	0	0	0	0	763	0	218	0	0	330	0	0	0	1	157	0	0	0	0	0	0	0	146	0	0	0	0	0	0	0	0	0	0	0	0	0
53-Pc-Iv	4	22897	1	5209	0	16079	13	0	0	1938	706	0	0	0	0	0	0	388	59	511	0	0	848	0	0	0	0	122	0	0	0	0	87	0	0	85	0	0	0	0	0	0	0	9	0	0	0	0	0
54-Pc-Iv	0	13622	0	609	0	1428	0	13	0	948	281	0	0	0	0	0	0	319	772	35	13	0	69	4	0	0	0	75	0	0	0	0	356	0	0	599	0	0	0	0	0	0	0	0	0	0	0	0	0
55-Pc-Iv	0	25579	0	2929	0	6160	0	0	0	1365	662	0	0	0	0	0	0	501	0	726	0	0	972	0	0	0	0	209	0	0	0	0	7	0	0	165	0	0	0	0	0	0	0	0	0	0	0	0	0
56-Pc-Iv	2	36697	3	621	0	4502	0	1	0	2606	330	0	0	0	0	0	0	340	21	124	0	0	21	0	0	0	0	107	0	0	0	0	0	0	0	401	0	0	0	0	0	0	0	0	0	0	0	0	0
57-Pc-Iv	0	13813	0	511	0	2524	43	0	0	1037	230	0	0	0	0	0	0	262	197	43	0	0	23	0	0	0	0	67	119	0	0	19	0	0	0	42	0	0	0	0	0	4	0	0	6	0	0	0	0
58-Pc-Iv	0	4673	24680	175	1	996	60	0	0	369	659	0	0	0	0	0	0	126	144	90	3	7	18	0	0	0	0	65	152	0	0	0	48	0	0	196	0	0	0	0	5	1105	0	0	365	30	0	7	0
59-Pc-Iv	1	7562	317	807	0	2947	1193	0	0	403	217	0	0	0	0	0	0	184	29	61	0	0	213	0	0	0	5	0	105	0	0	8133	0	0	0	124	0	0	0	0	0	4925	0	0	0	6	0	0	0
6-Cr-GaC	28961	5	17	0	1865	0	4305	0	0	0	0	10	0	11	4717	0	11	142	28	0	0	2982	0	0	0	0	0	13	0	152	0	10	0	0	0	0	0	8998	0	0	0	0	0	302	0	0	0	0	0
60-Pc-Iv	0	11783	0	547	0	2310	2	0	0	1414	273	0	0	0	0	0	0	795	29	30	0	0	152	0	0	0	0	79	0	0	0	686	0	0	0	443	0	0	0	0	0	0	0	0	262	13	0	0	0
61-Pc-Iv	0	58	260	0	0	0	68	7	0	0	9	0	0	0	0	0	0	71	925	2	0	0	0	3	0	1	0	119	667	0	0	0	0	0	0	13	0	0	0	0	0	0	0	0	0	9	0	0	0
7-Cr-GaC	9572	5	8	0	2085	0	83	0	0	0	0	0	0	2880	0	0	3020	75	100	0	795	24	0	0	0	0	2	8	334	25	0	0	0	0	0	0	279	0	3	0	0	0	0	890	0	5	31	6557	0
74-Pc-Pha	3	7899	0	140	0	336	0	0	0	693	9	0	0	0	0	0	0	97	0	71	0	0	103	0	0	0	0	40	0	0	0	0	0	0	0	95	0	0	0	0	0	0	0	0	2	0	7	0	0
75-Pc-Pha	11	24680	0	81	0	89	0	2967	0	2360	102	0	0	0	0	0	0	477	0	388	0	0	12	0	0	0	0	80	0	0	0	0	0	0	0	21	0	0	0	0	0	0	0	0	6	0	0	0	0
76-Pc-Pha	0	42578	0	142	0	319	0	925	3	4726	54	0	0	0	0	0	0	283	0	454	0	0	36	0	0	0	0	86	0	0	0	0	0	0	0	0	0	0	0	0	0	0	0	0	29	53	0	0	0
8-Cr-GaC	22908	8	2284	0	33	0	668	0	0	0	0	0	0	263	0	0	123	21	165	0	0	79	0	0	0	0	4	15	44	9	0	24	0	0	0	0	31	0	3	0	0	1	0	598	0	7	14	0	0
80-Pc-Pha	0	46226	0	622	0	534	0	474	0	6375	27	0	0	0	0	0	0	193	0	881	0	0	241	0	0	0	5	39	0	0	0	0	1	0	0	46	0	0	0	0	0	0	0	0	39	0	0	0	0
81-Pc-Pha	0	22216	0	49	0	224	14	9	0	1793	450	0	0	0	0	0	0	675	13	125	0	853	10	0	0	0	16	69	47	0	0	0	21	0	0	12	0	0	0	0	15	108	0	0	17	12	0	0	0
82-Pc-Pha	0	263	56	0	0	8	18	0	0	29	47	0	0	0	0	0	0	167	383	0	0	2079	0	0	0	33	7864	0	795	0	0	504	0	0	0	9	0	0	0	0	8230	0	0	2	39	1	0	0	0
83-Pc-Pha	0	6373	0	922	0	1194	2	19108	0	733	50	0	0	0	0	0	0	191	43	64	0	0	156	1	0	0	0	87	0	0	0	0	6	0	0	8	0	0	0	0	0	0	0	0	0	0	12	0	0
84-Pc-Pha	3	15715	0	446	0	529	0	34086	0	1846	101	0	0	0	0	0	0	375	0	280	0	0	96	0	0	0	0	38	0	0	0	0	2	0	0	218	0	0	0	0	0	0	0	0	0	0	0	0	0
85-Pc-Pha	0	19914	0	227	0	455	9	798	0	2092	630	0	0	0	0	0	0	205	10	225	0	0	34	0	0	23	0	16	18	0	0	2	0	0	0	14	0	0	0	0	0	1	0	0	80	0	24	0	0
9-Cr-GaC	2	0	14	0	0	0	30	0	0	0	0	0	0	0	0	0	0	5	135	0	0	2	0	0	0	0	69	17	26	0	0	0	0	0	0	0	0	0	0	0	0	0	0	66	2	3	0	0	0
P1Para11-O	2	31808	0	1644	0	2134	0	0	0	244	0	0	0	0	0	0	0	0	0	856	0	0	496	0	0	0	0	0	0	0	0	0	0	0	0	0	0	0	0	0	0	0	0	0	0	0	0	0	0
P1Para12-O	2	26711	0	1549	0	1985	0	0	0	180	14	0	0	0	0	0	0	0	0	413	0	0	412	0	0	0	0	7	0	0	0	0	0	0	0	3	1	0	0	0	0	0	0	0	0	0	0	0	0
P1Para8-O	3	38876	0	1615	0	1904	0	0	0	253	0	0	0	0	0	0	0	0	0	807	0	0	495	0	0	0	0	16	0	0	0	0	1	0	0	9	0	0	0	0	0	0	0	0	0	0	0	0	0
P1Para9-O	3	48718	0	1304	0	1549	0	0	0	459	0	0	0	0	0	0	0	0	0	1110	5	0	414	0	0	0	0	0	0	0	0	0	12	0	0	1	0	0	0	0	0	0	0	0	0	0	0	0	0
P3Para13	0	4719	329	0	0	17	260	0	0	0	518	0	0	0	0	0	0	0	13	0	1673	0	0	0	0	0	228	40	615	0	0	0	0	0	0	14	0	0	221	67	0	1	51	0	15	0	0	13	0
P3Para16	0	80	2059	0	0	4	387	5	0	0	4	0	0	0	0	0	0	0	0	0	0	0	2	0	0	1	211	2	3291	0	0	3	0	0	0	0	0	0	1747	96	0	0	6590	0	78	0	0	0	0
P3Para17	0	2681	8387	2	0	4	284	0	0	53	56	4	0	0	0	0	0	0	4	32	0	3	0	0	0	0	432	0	1112	0	0	2	1092	0	0	0	0	0	7220	16	0	9	63	0	81	0	0	14	0
P3Para18	10	301	3508	0	22	0	21	0	0	0	312	0	0	0	0	0	0	0	0	0	0	0	0	0	0	0	25	6	33	0	0	0	0	0	0	9	79	0	21	8	0	0	0	0	2116	36	0	0	0
[truncated: 5,000 more columns]

## Sheet: TableS6_Metadata
Table S6: Metadata
Sample	Coral_species	Site	Condition (% of tissue loss)	Type	Mission
1-Cr-GaC-S-N0348-16SV3V4	C.rubrum	Grotte_a_corail	0%	Coral	Septentrion
2-Cr-GaC-S-N0349-16SV3V4	C.rubrum	Grotte_a_corail	0%	Coral	Septentrion
3-Cr-GaC-S-N0350-16SV3V4	C.rubrum	Grotte_a_corail	0%	Coral	Septentrion
4-Cr-GaC-S-N0351-16SV3V4	C.rubrum	Grotte_a_corail	0%	Coral	Septentrion
5-Cr-GaC-S-N0352-16SV3V4	C.rubrum	Grotte_a_corail	0%	Coral	Septentrion
6-Cr-GaC-S-N0353-16SV3V4	C.rubrum	Grotte_a_corail	0%	Coral	Septentrion
7-Cr-GaC-N-N0354-16SV3V4	C.rubrum	Grotte_a_corail	90%	Coral	Septentrion
8-Cr-GaC-N-N0355-16SV3V4	C.rubrum	Grotte_a_corail	90%	Coral	Septentrion
9-Cr-GaC-N-N0356-16SV3V4	C.rubrum	Grotte_a_corail	90%	Coral	Septentrion
10-Cr-GaC-N-N0357-16SV3V4	C.rubrum	Grotte_a_corail	90%	Coral	Septentrion
11-Cr-GaC-N-N0358-16SV3V4	C.rubrum	Grotte_a_corail	90%	Coral	Septentrion
12-Cr-GaC-N-N0359-16SV3V4	C.rubrum	Grotte_a_corail	90%	Coral	Septentrion
13-Cr-Pha-S-N0360-16SV3V4	C.rubrum	Pharillons	90%	Coral	Septentrion
14-Cr-Pha-S-N0361-16SV3V4	C.rubrum	Pharillons	90%	Coral	Septentrion
15-Cr-Pha-S-N0362-16SV3V4	C.rubrum	Pharillons	90%	Coral	Septentrion
16-Cr-Pha-S-N0363-16SV3V4	C.rubrum	Pharillons	90%	Coral	Septentrion
17-Cr-Pha-S-N0364-16SV3V4	C.rubrum	Pharillons	90%	Coral	Septentrion
18-Cr-Pha-S-N0365-16SV3V4	C.rubrum	Pharillons	90%	Coral	Septentrion
19-Cr-Pha-N-N0366-16SV3V4	C.rubrum	Pharillons	0%	Coral	Septentrion
20-Cr-Pha-N-N0367-16SV3V4	C.rubrum	Pharillons	0%	Coral	Septentrion
21-Cr-Pha-N-N0368-16SV3V4	C.rubrum	Pharillons	0%	Coral	Septentrion
22-Cr-Pha-N-N0369-16SV3V4	C.rubrum	Pharillons	0%	Coral	Septentrion
23-Cr-Pha-N-N0370-16SV3V4	C.rubrum	Pharillons	0%	Coral	Septentrion
24-Cr-Pha-N-N0371-16SV3V4	C.rubrum	Pharillons	0%	Coral	Septentrion
25-Cr-Riou-S-N0372-16SV3V4	C.rubrum	Riou_Sud	0%	Coral	Septentrion
26-Cr-Riou-S-N0373-16SV3V4	C.rubrum	Riou_Sud	0%	Coral	Septentrion
27-Cr-Riou-S-N0374-16SV3V4	C.rubrum	Riou_Sud	0%	Coral	Septentrion
28-Cr-Riou-S-N0375-16SV3V4	C.rubrum	Riou_Sud	0%	Coral	Septentrion
29-Cr-Riou-S-N0376-16SV3V4	C.rubrum	Riou_Sud	0%	Coral	Septentrion
30-Cr-Riou-S-N0377-16SV3V4	C.rubrum	Riou_Sud	0%	Coral	Septentrion
31-Cr-Riou-N-N0378-16SV3V4	C.rubrum	Riou_Sud	90%	Coral	Septentrion
32-Cr-Riou-N-N0379-16SV3V4	C.rubrum	Riou_Sud	90%	Coral	Septentrion
33-Cr-Riou-N-N0380-16SV3V4	C.rubrum	Riou_Sud	90%	Coral	Septentrion
34-Cr-Riou-N-N0381-16SV3V4	C.rubrum	Riou_Sud	90%	Coral	Septentrion
35-Cr-Riou-N-N0382-16SV3V4	C.rubrum	Riou_Sud	90%	Coral	Septentrion
36-Cr-Riou-N-N0383-16SV3V4	C.rubrum	Riou_Sud	90%	Coral	Septentrion
37-Cr-Blg-S-N0384-16SV3V4	C.rubrum	Boulegeade	0%	Coral	Septentrion
38-Cr-Blg-S-N0385-16SV3V4	C.rubrum	Boulegeade	0%	Coral	Septentrion
39-Cr-Blg-S-N0386-16SV3V4	C.rubrum	Boulegeade	0%	Coral	Septentrion
40-Cr-Blg-S-N0387-16SV3V4	C.rubrum	Boulegeade	0%	Coral	Septentrion
41-Cr-Blg-S-N0388-16SV3V4	C.rubrum	Boulegeade	0%	Coral	Septentrion
42-Cr-Blg-S-N0389-16SV3V4	C.rubrum	Boulegeade	0%	Coral	Septentrion
43-Cr-Blg-N-N0390-16SV3V4	C.rubrum	Boulegeade	90%	Coral	Septentrion
44-Cr-Blg-N-N0391-16SV3V4	C.rubrum	Boulegeade	90%	Coral	Septentrion
46-Cr-Blg-N-N0393-16SV3V4	C.rubrum	Boulegeade	90%	Coral	Septentrion
47-Cr-Blg-N-N0394-16SV3V4	C.rubrum	Boulegeade	90%	Coral	Septentrion
48-Cr-Blg-N-N0395-16SV3V4	C.rubrum	Boulegeade	90%	Coral	Septentrion
52-Pc-Iv-S-N0314-16SV3V4	P.clavata	Ile_verte	0%	Coral	Septentrion
53-Pc-Iv-S-N0315-16SV3V4	P.clavata	Ile_verte	0%	Coral	Septentrion
54-Pc-Iv-S-N0316-16SV3V4	P.clavata	Ile_verte	0%	Coral	Septentrion
55-Pc-Iv-S-N0317-16SV3V4	P.clavata	Ile_verte	0%	Coral	Septentrion
56-Pc-Iv-N-N0318-16SV3V4	P.clavata	Ile_verte	90%	Coral	Septentrion
57-Pc-Iv-N-N0319-16SV3V4	P.clavata	Ile_verte	90%	Coral	Septentrion
58-Pc-Iv-N-N0320-16SV3V4	P.clavata	Ile_verte	90%	Coral	Septentrion
59-Pc-Iv-N-N0321-16SV3V4	P.clavata	Ile_verte	90%	Coral	Septentrion
60-Pc-Iv-N-N0322-16SV3V4	P.clavata	Ile_verte	90%	Coral	Septentrion
61-Pc-Iv-N-N0323-16SV3V4	P.clavata	Ile_verte	90%	Coral	Septentrion
74-Pc-Pha-S-N0324-16SV3V4	P.clavata	Pharillons	0%	Coral	Septentrion
75-Pc-Pha-S-N0325-16SV3V4	P.clavata	Pharillons	0%	Coral	Septentrion
76-Pc-Pha-S-N0326-16SV3V4	P.clavata	Pharillons	0%	Coral	Septentrion
80-Pc-Pha-N-N0330-16SV3V4	P.clavata	Pharillons	90%	Coral	Septentrion
81-Pc-Pha-N-N0331-16SV3V4	P.clavata	Pharillons	90%	Coral	Septentrion
82-Pc-Pha-N-N0332-16SV3V4	P.clavata	Pharillons	90%	Coral	Septentrion
83-Pc-Pha-N-N0333-16SV3V4	P.clavata	Pharillons	90%	Coral	Septentrion
84-Pc-Pha-N-N0334-16SV3V4	P.clavata	Pharillons	90%	Coral	Septentrion
85-Pc-Pha-N-N0335-16SV3V4	P.clavata	Pharillons	90%	Coral	Septentrion
101-Pc-Idl-N-N0342-16SV3V4	P.clavata	Imperial_du_Large	90%	Coral	Septentrion
102-Pc-Idl-N-N0343-16SV3V4	P.clavata	Imperial_du_Large	90%	Coral	Septentrion
103-Pc-Idl-N-N0344-16SV3V4	P.clavata	Imperial_du_Large	90%	Coral	Septentrion
104-Pc-Idl-N-N0345-16SV3V4	P.clavata	Imperial_du_Large	90%	Coral	Septentrion
105-Pc-Idl-N-N0346-16SV3V4	P.clavata	Imperial_du_Large	90%	Coral	Septentrion
113-Pc-Idl-S-N0336-16SV3V4	P.clavata	Imperial_du_Large	0%	Coral	Septentrion
114-Pc-Idl-S-N0337-16SV3V4	P.clavata	Imperial_du_Large	0%	Coral	Septentrion
115-Pc-Idl-S-N0338-16SV3V4	P.clavata	Imperial_du_Large	0%	Coral	Septentrion
116-Pc-Idl-S-N0339-16SV3V4	P.clavata	Imperial_du_Large	0%	Coral	Septentrion
117-Pc-Idl-S-N0340-16SV3V4	P.clavata	Imperial_du_Large	0%	Coral	Septentrion
118-Pc-Idl-S-N0341-16SV3V4	P.clavata	Imperial_du_Large	0%	Coral	Septentrion
P1Para8-O-N0408-16SV3V4	P.clavata	Portofino	0%	Coral	Portofino
P1Para9-O-N0409-16SV3V4	P.clavata	Portofino	0%	Coral	Portofino
P1Para11-O-N0411-16SV3V4	P.clavata	Portofino	0%	Coral	Portofino
P1Para12-O-N0412-16SV3V4	P.clavata	Portofino	0%	Coral	Portofino
P3Para13-N-N0419-16SV3V4	P.clavata	Portofino	90%	Coral	Portofino
P3Para16-N-N0422-16SV3V4	P.clavata	Portofino	90%	Coral	Portofino
P3Para17-N-N0423-16SV3V4	P.clavata	Portofino	90%	Coral	Portofino
P3Para18-N-N0424-16SV3V4	P.clavata	Portofino	90%	Coral	Portofino

## Sheet: TableS7_diversity_C.rubrum
Table S10: Bacterial diversity data (observed richness, Shannon diversity) for each sample of C. rubrum and statistical tests.
Coral_sample	Coral_species	Site	Condition	Mission	Observed	Shannon			GLM model with negative binomial distribution							Tukey test : Differences 0%/90% tissue loss between sites (only for the relevant comparisons)
1-Cr-GaC	C.rubrum	Grotte à corail	0%	Septentrion	561	1.68273			glm.nb(formula = Observed ~ Condition + Site, data = RichnessCr, init.theta = 2.377543044, link = log)							contrast	estimate	SE	df	z.ratio	p.value
10-Cr-GaC	C.rubrum	Grotte à corail	90%	Septentrion	1366	3.8329										0% Boulegeade - 90% Boulegeade	-1.38739	0.190052	Inf	-7.30006	8.10685e-12
11-Cr-GaC	C.rubrum	Grotte à corail	90%	Septentrion	1819	5.78216			Deviance Residuals :							0% Grotte_a_corail - 90% Grotte_a_corail	-1.38739	0.190052	Inf	-7.30006	8.10685e-12
12-Cr-GaC	C.rubrum	Grotte à corail	90%	Septentrion	1338	5.14104			Min	1Q Median	3Q	Max				0% Pharillons - 90% Pharillons	-1.38739	0.190052	Inf	-7.30006	8.10685e-12
13-Cr-Pha	C.rubrum	Pharillons	90%	Septentrion	2237	6.38973			-2.1332	-0.7823 -0.2065	0.2812	2.5399				0% Riou_Sud - 90% Riou_Sud	-1.38739	0.190052	Inf	-7.30006	8.10685e-12
14-Cr-Pha	C.rubrum	Pharillons	90%	Septentrion	365	2.56572										0% Pharillons - 0% Riou_Sud	1.22548	0.265727	Inf	4.61182	0.000108218
15-Cr-Pha	C.rubrum	Pharillons	90%	Septentrion	1584	4.57947			Coefficients:							90% Pharillons - 90% Riou_Sud	1.22548	0.265727	Inf	4.61182	0.000108218
16-Cr-Pha	C.rubrum	Pharillons	90%	Septentrion	1351	3.62044				Estimate	Std. Error	z value	Pr(>|z|)			0% Boulegeade - 0% Pharillons	-1.18375	0.271855	Inf	-4.35434	0.000355822
17-Cr-Pha	C.rubrum	Pharillons	90%	Septentrion	631	4.08333			(Intercept)	4.92152	0.21503	22.887	< 2e-16			90% Boulegeade - 90% Pharillons	-1.18375	0.271855	Inf	-4.35434	0.000355822
18-Cr-Pha	C.rubrum	Pharillons	90%	Septentrion	1866	6.0402			Condition90%	1.38739	0.19005	7.300	2.88e-13			0% Grotte_a_corail - 0% Riou_Sud	1.06883	0.265764	Inf	4.02173	0.00149063
19-Cr-Pha	C.rubrum	Pharillons	0%	Septentrion	1134	2.97144			SiteGrotte_a_corail	1.02710	0.27189	3.778	0.000158			90% Grotte_a_corail - 90% Riou_Sud	1.06883	0.265764	Inf	4.02173	0.00149063
2-Cr-GaC	C.rubrum	Grotte à corail	0%	Septentrion	242	0.701327			SitePharillons	1.18375	0.27186	4.354	1.33e-05			0% Boulegeade - 0% Grotte_a_corail	-1.0271	0.271893	Inf	-3.77759	0.00394626
20-Cr-Pha	C.rubrum	Pharillons	0%	Septentrion	156	1.17521			SiteRiou_Sud	-0.04173	0.27238	-0.153	0.878233			90% Boulegeade - 90% Grotte_a_corail	-1.0271	0.271893	Inf	-3.77759	0.00394626
21-Cr-Pha	C.rubrum	Pharillons	0%	Septentrion	134	1.12927										0% Grotte_a_corail - 0% Pharillons	-0.156653	0.26524	Inf	-0.590608	0.998997
22-Cr-Pha	C.rubrum	Pharillons	0%	Septentrion	112	1.86553			(Dispersion parameter for Negative Binomial(2.3775) family taken to be 1)							90% Grotte_a_corail - 90% Pharillons	-0.156653	0.26524	Inf	-0.590608	0.998997
23-Cr-Pha	C.rubrum	Pharillons	0%	Septentrion	1640	3.17938			Null deviance: 127.276 on 46 degrees of freedom							0% Boulegeade - 0% Riou_Sud	0.0417314	0.27238	Inf	0.15321	1
24-Cr-Pha	C.rubrum	Pharillons	0%	Septentrion	199	0.645375			Residual deviance: 50.099 on 42 degrees of freedom							90% Boulegeade - 90% Riou_Sud	0.0417314	0.27238	Inf	0.15321	1
25-Cr-Riou	C.rubrum	Riou Sud	0%	Septentrion	75	0.701526			AIC: 668.81
26-Cr-Riou	C.rubrum	Riou Sud	0%	Septentrion	129	0.918961			Number of Fisher Scoring iterations: 1
27-Cr-Riou	C.rubrum	Riou Sud	0%	Septentrion	152	1.36484			Theta: 2.378
28-Cr-Riou	C.rubrum	Riou Sud	0%	Septentrion	83	0.796192			Std. Err.: 0.463
29-Cr-Riou	C.rubrum	Riou Sud	0%	Septentrion	120	1.99238
3-Cr-GaC	C.rubrum	Grotte à corail	0%	Septentrion	714	2.45995
30-Cr-Riou	C.rubrum	Riou Sud	0%	Septentrion	120	0.728634
31-Cr-Riou	C.rubrum	Riou Sud	90%	Septentrion	1110	4.18695
32-Cr-Riou	C.rubrum	Riou Sud	90%	Septentrion	458	3.6655
33-Cr-Riou	C.rubrum	Riou Sud	90%	Septentrion	87	1.09571
34-Cr-Riou	C.rubrum	Riou Sud	90%	Septentrion	332	1.576
35-Cr-Riou	C.rubrum	Riou Sud	90%	Septentrion	1209	2.60372
36-Cr-Riou	C.rubrum	Riou Sud	90%	Septentrion	403	2.21229
37-Cr-Blg	C.rubrum	Boulegeade	0%	Septentrion	65	0.982154
38-Cr-Blg	C.rubrum	Boulegeade	0%	Septentrion	161	1.53096
39-Cr-Blg	C.rubrum	Boulegeade	0%	Septentrion	77	1.82063
4-Cr-GaC	C.rubrum	Boulegeade	0%	Septentrion	100	2.22142
40-Cr-Blg	C.rubrum	Grotte à corail	0%	Septentrion	94	1.19839
41-Cr-Blg	C.rubrum	Boulegeade	0%	Septentrion	99	1.53925
42-Cr-Blg	C.rubrum	Boulegeade	0%	Septentrion	278	2.32805
43-Cr-Blg	C.rubrum	Boulegeade	90%	Septentrion	346	2.37456
44-Cr-Blg	C.rubrum	Boulegeade	90%	Septentrion	111	3.28708
46-Cr-Blg	C.rubrum	Boulegeade	90%	Septentrion	496	1.35685
47-Cr-Blg	C.rubrum	Boulegeade	90%	Septentrion	783	2.6382
48-Cr-Blg	C.rubrum	Boulegeade	90%	Septentrion	1206	4.60312
5-Cr-GaC	C.rubrum	Grotte à corail	0%	Septentrion	220	0.61307
6-Cr-GaC	C.rubrum	Grotte à corail	0%	Septentrion	330	1.9643
7-Cr-GaC	C.rubrum	Grotte à corail	90%	Septentrion	1482	4.72133
8-Cr-GaC	C.rubrum	Grotte à corail	90%	Septentrion	1845	4.29961
9-Cr-GaC	C.rubrum	Grotte à corail	90%	Septentrion	1885	6.57753

## Sheet: TableS7_diversity_P.clavata
Table S10: Bacterial diversity data (observed richness, Shannon diversity) for each sample of P. clavata and statistical tests.
Coral_sample	Coral_species	Site	Condition	Mission	Observed	Shannon		GLM model with negative binomial distribution								Tukey test : Differences 0%/90% tissue loss between sites (only for the relevant comparisons)
101-Pc-Idl	P.clavata	Impérial du large	90%	Septentrion	540	3.0977		glm.nb(formula = Observed ~ Condition + Site, data = RichnessPc, init.theta = 2.154093587, link = log)								contrast	estimate	SE	df	z.ratio	p.value
102-Pc-Idl	P.clavata	Impérial du large	90%	Septentrion	237	2.83526										0% Ile_verte - 90% Ile_verte	-1.34466	0.226721	Inf	-5.9309	8.41326e-08
103-Pc-Idl	P.clavata	Impérial du large	90%	Septentrion	518	3.75237										0% Imperial_du_Large - 90% Imperial_du_Large	-1.34466	0.226721	Inf	-5.9309	8.41326e-08
104-Pc-Idl	P.clavata	Impérial du large	90%	Septentrion	370	3.09487		Deviance Residuals:								0% Pharillons - 90% Pharillons	-1.34466	0.226721	Inf	-5.9309	8.41326e-08
105-Pc-Idl	P.clavata	Impérial du large	90%	Septentrion	288	1.58118		Min	1Q	Median	3Q	Max				0% Portofino - 90% Portofino	-1.34466	0.226721	Inf	-5.9309	8.41326e-08
113-Pc-Idl	P.clavata	Impérial du large	0%	Septentrion	968	4.09047		-1.4037	-0.8522	-0.5606	0.0614	3.2053				90% Imperial_du_Large - 90% Pharillons	0.671243	0.311465	Inf	2.15512	0.379382
114-Pc-Idl	P.clavata	Impérial du large	0%	Septentrion	167	1.49221										0% Ile_verte - 0% Pharillons	0.638849	0.314815	Inf	2.02928	0.461852
115-Pc-Idl	P.clavata	Impérial du large	0%	Septentrion	111	0.543884		Coefficients:								90% Ile_verte - 90% Pharillons	0.638849	0.314815	Inf	2.02928	0.461852
116-Pc-Idl	P.clavata	Impérial du large	0%	Septentrion	126	1.0064			Estimate	Std. Error	z value	Pr(>|z|)				0% Imperial_du_Large - 0% Portofino	0.636126	0.318475	Inf	1.99741	0.483536
117-Pc-Idl	P.clavata	Impérial du large	0%	Septentrion	105	1.01986		(Intercept)	5.23042	0.25564	20.460	< 2e-16				90% Imperial_du_Large - 90% Portofino	0.636126	0.318475	Inf	1.99741	0.483536
118-Pc-Idl	P.clavata	Impérial du large	0%	Septentrion	141	2.40083		Condition90%	1.34466	0.22672	5.931	3.01e-09				0% Ile_verte - 0% Portofino	0.603733	0.325595	Inf	1.85424	0.582648
52-Pc-Iv	P.clavata	Ile verte	0%	Septentrion	103	2.16695		SiteImperial_du_Large	0.03239	0.30054	0.108	0.9142				90% Ile_verte - 90% Portofino	0.603733	0.325595	Inf	1.85424	0.582648
53-Pc-Iv	P.clavata	Ile verte	0%	Septentrion	199	1.80088		SitePharillons	-0.63885	0.31482	-2.029	0.0424				0% Ile_verte - 0% Imperial_du_Large	-0.0323935	0.300537	Inf	-0.107785	1
54-Pc-Iv	P.clavata	Ile verte	0%	Septentrion	218	2.99983		SitePortofino	-0.60373	0.32560	-1.854	0.0637				90% Ile_verte - 90% Imperial_du_Large	-0.0323935	0.300537	Inf	-0.107785	1
55-Pc-Iv	P.clavata	Ile verte	0%	Septentrion	105	1.79465										0% Pharillons - 0% Portofino	-0.0351168	0.335214	Inf	-0.104759	1
56-Pc-Iv	P.clavata	Ile verte	90%	Septentrion	445	1.67968		(Dispersion parameter for Negative Binomial(2.1541) family taken to be 1)								90% Pharillons - 90% Portofino	-0.0351168	0.335214	Inf	-0.104759	1
57-Pc-Iv	P.clavata	Ile verte	90%	Septentrion	484	2.66636		Null deviance: 74.057 on 37 degrees of freedom
58-Pc-Iv	P.clavata	Ile verte	90%	Septentrion	1240	3.24513		Residual deviance: 40.708 on 33 degrees of freedom
59-Pc-Iv	P.clavata	Ile verte	90%	Septentrion	274	2.68891		AIC: 511.29
60-Pc-Iv	P.clavata	Ile verte	90%	Septentrion	280	2.74076		Number of Fisher Scoring iterations: 1
61-Pc-Iv	P.clavata	Ile verte	90%	Septentrion	2045	6.07959		Theta: 2.154
74-Pc-Pha	P.clavata	Pharillons	0%	Septentrion	87	1.20049		Std. Err.: 0.465
75-Pc-Pha	P.clavata	Pharillons	0%	Septentrion	149	2.17888
76-Pc-Pha	P.clavata	Pharillons	0%	Septentrion	101	1.15809
80-Pc-Pha	P.clavata	Pharillons	90%	Septentrion	179	1.07294
81-Pc-Pha	P.clavata	Pharillons	90%	Septentrion	397	2.51699
82-Pc-Pha	P.clavata	Pharillons	90%	Septentrion	958	3.80466
83-Pc-Pha	P.clavata	Pharillons	90%	Septentrion	163	1.59885
84-Pc-Pha	P.clavata	Pharillons	90%	Septentrion	218	1.44723
85-Pc-Pha	P.clavata	Pharillons	90%	Septentrion	201	1.75044
P1Para11-O	P.clavata	Portofino	0%	Portofino	39	0.935242
P1Para12-O	P.clavata	Portofino	0%	Portofino	53	0.798776
P1Para8-O	P.clavata	Portofino	0%	Portofino	54	0.883639
P1Para9-O	P.clavata	Portofino	0%	Portofino	42	0.628531
P3Para13	P.clavata	Portofino	90%	Portofino	1099	5.02574
P3Para16	P.clavata	Portofino	90%	Portofino	326	3.94742
P3Para17	P.clavata	Portofino	90%	Portofino	293	3.05862
P3Para18	P.clavata	Portofino	90%	Portofino	684	4.19639

## Sheet: TableS8_PERMANOVA
Table S11: Output of the PERMANOVA statistical tests.
C.rubrum
PERMANOVA on C.rubrum samples								Pairwise permanova for differences 0%/90% tissue loss between sites (only for the relevant comparisons)
vegan::adonis2(formula = aitchison_dists_Cr ~ Condition + Site, data = metadata, permutations = 9999)								pairs	SumOfSqs	F.Model	R2	pval	p.adj
Number of permutations: 9999								Grotte_a_corail_0% vs Grotte_a_corail_90%	0.647698	2.03611	0.169167	0.003	0.024
								Grotte_a_corail_90% vs Riou_Sud_90%	0.711257	2.59247	0.205875	0.003	0.024
	Df	SumOfSqs	R2	F	Pr(>F)			Pharillons_90% vs Riou_Sud_90%	0.664638	2.11374	0.174491	0.005	0.0266667
Condition	1	24711	0.06356	3.2412	0.0001			Riou_Sud_90% vs Boulegeade_90%	0.51313	1.70664	0.1594	0.01	0.04
Site	3	43354	0.11151	1.8955	0.0001			Grotte_a_corail_90% vs Pharillons_90%	0.506438	1.51775	0.131775	0.016	0.048
Residual	42	320205	0.82358					Grotte_a_corail_90% vs Boulegeade_90%	0.47498	1.47488	0.140802	0.018	0.048
Total	46	388799	1.00000					Pharillons_90% vs Pharillons_0%	0.492022	1.38316	0.121509	0.046	0.092
								Boulegeade_0% vs Boulegeade_90%	0.476356	1.52631	0.145	0.043	0.092
								Pharillons_90% vs Boulegeade_90%	0.459448	1.25333	0.122236	0.066	0.117333
								Grotte_a_corail_0% vs Pharillons_0%	0.421646	1.23958	0.110287	0.137	0.182154
								Grotte_a_corail_0% vs Boulegeade_0%	0.418125	1.3525	0.119136	0.138	0.182154
								Pharillons_0% vs Boulegeade_0%	0.407148	1.32757	0.117198	0.144	0.182154
								Riou_Sud_0% vs Riou_Sud_90%	0.410997	1.2639	0.112208	0.148	0.182154
								Riou_Sud_0% vs Boulegeade_0%	0.345698	1.0305	0.0934225	0.425	0.485714
								Pharillons_0% vs Riou_Sud_0%	0.365436	0.997179	0.0906759	0.467	0.498133
								Grotte_a_corail_0% vs Riou_Sud_0%	0.350876	0.951056	0.086846	0.624	0.624
P.clavata
PERMANOVA on P.clavata samples								Pairwise permanova for differences 0%/90% tissue loss between sites (only for the relevant comparisons)
vegan::adonis2(formula = aitchison_dists_Pc ~ Condition + Site, data = metadata, permutations = 9999)								pairs	SumOfSqs	F.Model	R2	pval	p.adj
Number of permutations: 9999								Imperial_du_Large_90% vs Portofino_90%	0.0931079	9.32184	0.571127	0.0022	0.02112
								Ile_verte_0% vs Portofino_0%	0.0477141	12.5734	0.676958	0.0062	0.02112
	Df	SumOfSqs	R2	F	Pr(>F)			Pharillons_0% vs Portofino_0%	0.00690482	4.0551	0.447825	0.0036	0.02112
Condition	1	8713	0.03816	1.5107	0.0024			Pharillons_90% vs Portofino_90%	0.104563	6.80152	0.459515	0.0066	0.02112
Site	3	29093	0.12742	1.6815	0.0001			Portofino_0% vs Portofino_90%	0.257383	207.417	0.971886	0.0058	0.02112
Residual	33	190323	0.83355					Imperial_du_Large_90% vs Imperial_du_Large_0%	0.0507039	4.41489	0.329104	0.0108	0.0246857
Total	37	228327	1.00000					Ile_verte_90% vs Portofino_90%	0.0836914	4.77164	0.373612	0.0102	0.0246857
								Imperial_du_Large_0% vs Ile_verte_0%	0.0261872	3.36016	0.295784	0.0146	0.0284444
								Ile_verte_0% vs Pharillons_0%	0.0286967	4.78752	0.489145	0.016	0.0284444
								Imperial_du_Large_0% vs Portofino_0%	0.00830252	1.62432	0.168773	0.0384	0.06144
								Pharillons_0% vs Pharillons_90%	0.0320941	1.81094	0.205533	0.0498	0.0724364
								Ile_verte_0% vs Ile_verte_90%	0.0216539	1.11304	0.122137	0.059	0.0786667
								Imperial_du_Large_0% vs Pharillons_0%	0.00445453	0.648373	0.0847727	0.1026	0.126277
								Imperial_du_Large_90% vs Pharillons_90%	0.00983042	0.493367	0.0519697	0.1164	0.133029
								Ile_verte_90% vs Pharillons_90%	0.00887664	0.355458	0.0343256	0.1274	0.135893
								Imperial_du_Large_90% vs Ile_verte_90%	0.00490599	0.224526	0.0243402	0.1588	0.1588

## Sheet: Table_Betadisper
Table S12: Output of the Beta-dispersion tests.
Dataset	Test Dispersion	Details	Df	SumOfSqs	Mean Sq	F value	Pr(>F)
C.rubrum	0%/90%	Groups	1	0.00595	0.0059525	0.2544	0.6164
		Residuals	45	1.05272	0.0233938
P.clavata	0%/90%	Groups	1	0.18258	0.182579	9.2621	0.004352
		Residuals	36	0.70965	0.019713

## Sheet: TableS9_ANCOM-BC_C.rubrum
Table S13: Bacterial ASVs differentially abundant between the 0% and 90% tissue loss conditions in C. rubrum.
taxon	lfc_(Intercept)	lfc_Condition90	se_(Intercept)	se_Condition90	W_(Intercept)	W_Condition90%	p_(Intercept)	p_Condition90%	q_(Intercept)	q_Condition90%	diff_(Intercept)	diff_Condition90	ASV	direct
ASV56	-1.52624	2.7602	0.409831	0.581103	-3.72408	4.74993	0.000196026	2.03485e-06	0.0106509	6.64004e-05	FALSE	TRUE	ASV56 - Rhizobiales , Rhizobiaceae	Positive LFC
ASV29	-1.46323	2.63767	0.368754	0.523991	-3.96804	5.03382	7.24666e-05	4.80804e-07	0.00647552	1.98732e-05	TRUE	TRUE	ASV29 - Rhodobacterales , Rhodobacteraceae	Positive LFC
ASV84	-1.35673	2.43059	0.432492	0.612622	-3.137	3.96751	0.00170687	7.26262e-05	0.0526354	0.00128652	FALSE	TRUE	ASV84 - Cellvibrionales , Porticoccaceae	Positive LFC
ASV85	-1.2473	2.21782	0.286533	0.409763	-4.3531	5.41246	1.34227e-05	6.21664e-08	0.00166441	4.28257e-06	TRUE	TRUE	ASV85 - Rhodobacterales , Rhodobacteraceae	Positive LFC
ASV57	-1.23607	2.19597	0.441495	0.625146	-2.79973	3.51274	0.00511448	0.000443514	0.10229	0.00624952	FALSE	TRUE	ASV57 - Rhodobacterales , Rhodobacteraceae	Positive LFC
ASV121	-1.20416	2.13392	0.41527	0.588668	-2.8997	3.625	0.0037352	0.000288956	0.0857713	0.00447882	FALSE	TRUE	ASV121 - Verrucomicrobiales , DEV007	Positive LFC
ASV104	-1.15064	2.02986	0.353155	0.502309	-3.25817	4.04105	0.00112135	5.32126e-05	0.0386241	0.000970348	FALSE	TRUE	ASV104 - Rhodobacterales , Rhodobacteraceae	Positive LFC
ASV138	-1.14902	2.0267	0.316333	0.451148	-3.63229	4.49232	0.000280912	7.04499e-06	0.0124404	0.000189909	FALSE	TRUE	ASV138 - Rhodobacterales , Rhodobacteraceae	Positive LFC
ASV185	-1.12431	1.97867	0.362859	0.515797	-3.09849	3.83615	0.00194512	0.00012498	0.0526354	0.00209426	FALSE	TRUE	ASV185 - Cellvibrionales , Porticoccaceae	Positive LFC
ASV135	-1.05239	1.83882	0.381678	0.541958	-2.75727	3.39292	0.00582858	0.000691508	0.106286	0.00857469	FALSE	TRUE	ASV135 - Pirellulales , Pirellulaceae	Positive LFC
ASV234	-1.01089	1.75812	0.254893	0.365843	-3.96593	4.80566	7.31107e-05	1.54241e-06	0.00647552	5.62528e-05	TRUE	TRUE	ASV234 - Rhizobiales , Rhizobiaceae	Positive LFC
ASV150	-1.00525	1.74716	0.270111	0.386965	-3.72162	4.51503	0.00019795	6.33075e-06	0.0106509	0.000189909	FALSE	TRUE	ASV150 - Caulobacterales , Hyphomonadaceae	Positive LFC
ASV3245	0.218702	-0.632747	0.126582	0.186851	1.72775	-3.38638	0.0840337	0.000708224	0.441533	0.00860978	FALSE	TRUE	ASV3245 - Planctomycetales , Rubinisphaeraceae	Negative LFC
ASV2001	0.253834	-0.701059	0.134723	0.198538	1.88411	-3.5311	0.0595496	0.000413832	0.396972	0.00610895	FALSE	TRUE	ASV2001 - Verrucomicrobiales , DEV007	Negative LFC
ASV687	0.315138	-0.82026	0.163937	0.239548	1.92231	-3.42419	0.0545667	0.000616624	0.388461	0.00783244	FALSE	TRUE	ASV687 - Sphingomonadales , Sphingomonadaceae	Negative LFC
ASV1589	0.32429	-0.838058	0.167164	0.244045	1.93995	-3.43404	0.0523855	0.000594665	0.381281	0.00783244	FALSE	TRUE	ASV1589 - Flavobacteriales , Flavobacteriaceae	Negative LFC
ASV3392	0.336994	-0.86276	0.130052	0.191862	2.59124	-4.49678	0.00956319	6.89891e-06	0.15203	0.000189909	FALSE	TRUE	ASV3392 - Cellvibrionales , Halieaceae	Negative LFC
ASV2309	0.338382	-0.865458	0.170502	0.248691	1.98462	-3.48005	0.0471866	0.000501323	0.379944	0.00690712	FALSE	TRUE	ASV2309 - Cellvibrionales , Halieaceae	Negative LFC
ASV1522	0.354807	-0.897396	0.182593	0.265503	1.94316	-3.37999	0.0519964	0.000724892	0.381281	0.00864295	FALSE	TRUE	ASV1522 - Parvibaculales , PS1_clade	Negative LFC
ASV2428	0.355068	-0.897904	0.138408	0.203766	2.56537	-4.40653	0.0103066	1.05038e-05	0.155856	0.000260494	FALSE	TRUE	ASV2428 - Microtrichales , Microtrichaceae	Negative LFC
ASV1517	0.362796	-0.91293	0.118558	0.174889	3.06007	-5.22005	0.00221283	1.7887e-07	0.0571649	9.56878e-06	FALSE	TRUE	ASV1517 - Sphingomonadales , Sphingomonadaceae	Negative LFC
ASV248	0.408173	-1.00116	0.1963	0.284539	2.07933	-3.51854	0.0375872	0.00043393	0.332994	0.00624952	FALSE	TRUE	ASV248 - Vibrionales , Vibrionaceae	Negative LFC
ASV2007	0.426747	-1.03728	0.168177	0.245455	2.53748	-4.22594	0.0111652	2.37945e-05	0.160987	0.000475889	FALSE	TRUE	ASV2007 - Steroidobacterales , Woeseiaceae	Negative LFC
ASV2029	0.459682	-1.10132	0.180048	0.261967	2.55311	-4.20404	0.0106766	2.6219e-05	0.157607	0.000507994	FALSE	TRUE	ASV2029 - Campylobacterales , Arcobacteraceae	Negative LFC
ASV1405	0.5009	-1.18147	0.239974	0.345141	2.08731	-3.42314	0.0368597	0.000619016	0.332994	0.00783244	FALSE	TRUE	ASV1405 - Pseudomonadales , Moraxellaceae	Negative LFC
ASV481	0.501305	-1.18225	0.185572	0.269643	2.7014	-4.38452	0.00690489	1.16244e-05	0.122315	0.000277197	FALSE	TRUE	ASV481 - Vibrionales , Vibrionaceae	Negative LFC
ASV2	0.514057	-1.20705	0.163866	0.239449	3.13706	-5.04093	0.00170651	4.63273e-07	0.0526354	1.98732e-05	FALSE	TRUE	ASV2 - Oceanospirillales , Endozoicomonadaceae	Negative LFC
ASV1209	0.526407	-1.23106	0.234378	0.337376	2.24598	-3.64893	0.0247054	0.000263334	0.270819	0.00418633	FALSE	TRUE	ASV1209 - Alteromonadales , Alteromonadaceae	Negative LFC
ASV776	0.541003	-1.25944	0.262281	0.376097	2.06269	-3.34872	0.0391423	0.000811852	0.341806	0.00949714	FALSE	TRUE	ASV776 - Flavobacteriales , Flavobacteriaceae	Negative LFC
ASV1758	0.54861	-1.27424	0.210445	0.30417	2.60691	-4.18923	0.00913638	2.79906e-05	0.149067	0.000525883	FALSE	TRUE	ASV1758 - HOC36	Negative LFC
ASV105	0.549112	-1.27521	0.256609	0.368225	2.13988	-3.46314	0.0323641	0.000533918	0.313528	0.00719629	FALSE	TRUE	ASV105 - Synechococcales , Cyanobiaceae	Negative LFC
ASV831	0.617188	-1.40758	0.268106	0.384182	2.30203	-3.66384	0.0213332	0.000248458	0.254358	0.0040538	FALSE	TRUE	ASV831 - Pseudomonadales , Pseudomonadaceae	Negative LFC
ASV609	0.626511	-1.42571	0.202057	0.29253	3.10066	-4.87372	0.00193088	1.09515e-06	0.0526354	4.24369e-05	FALSE	TRUE	ASV609 - Alteromonadales , Alteromonadaceae	Negative LFC
ASV1264	0.638125	-1.44829	0.222794	0.321304	2.8642	-4.50755	0.00418066	6.55812e-06	0.0925719	0.000189909	FALSE	TRUE	ASV1264 - Alteromonadales , Alteromonadaceae	Negative LFC
ASV266	0.667441	-1.5053	0.195347	0.283216	3.41669	-5.315	0.000633878	1.06657e-07	0.0245628	6.61271e-06	FALSE	TRUE	ASV266 - Synechococcales , Cyanobiaceae	Negative LFC
ASV168	0.736246	-1.63908	0.237702	0.341989	3.09735	-4.7928	0.0019526	1.64473e-06	0.0526354	5.66518e-05	FALSE	TRUE	ASV168 - Synechococcales , Cyanobiaceae	Negative LFC
ASV900	0.736909	-1.64037	0.26711	0.382799	2.75883	-4.2852	0.0058009	1.82571e-05	0.106286	0.000377313	FALSE	TRUE	ASV900 - Sphingomonadales , Sphingomonadaceae	Negative LFC
ASV275	0.762539	-1.69021	0.232951	0.335397	3.27338	-5.03942	0.00106268	4.66938e-07	0.0386241	1.98732e-05	FALSE	TRUE	ASV275 - Synechococcales , Cyanobiaceae	Negative LFC
ASV840	0.770113	-1.70493	0.274727	0.393372	2.8032	-4.33415	0.00505986	1.46323e-05	0.10229	0.000312828	FALSE	TRUE	ASV840 - Vibrionales , Vibrionaceae	Negative LFC
ASV28	0.889297	-1.93668	0.312522	0.445855	2.84555	-4.34375	0.00443352	1.40071e-05	0.0947857	0.000310156	FALSE	TRUE	ASV28 - Synechococcales , Cyanobiaceae	Negative LFC
ASV211	0.979723	-2.11251	0.331165	0.471752	2.95842	-4.47801	0.00309224	7.53431e-06	0.073738	0.000194636	FALSE	TRUE	ASV211 - Betaproteobacteriales , Neisseriaceae	Negative LFC
ASV675	1.07571	-2.29916	0.292006	0.417363	3.68387	-5.50878	0.000229718	3.61333e-08	0.0109558	3.20038e-06	FALSE	TRUE	ASV675 - Oceanospirillales , Endozoicomonadaceae	Negative LFC
ASV69	1.1379	-2.42009	0.481044	0.680171	2.36549	-3.55805	0.0180062	0.000373614	0.227834	0.00564977	FALSE	TRUE	ASV69 - Rhodospirillales , Terasakiellaceae	Negative LFC
ASV146	1.18502	-2.51169	0.303562	0.43341	3.9037	-5.79518	9.47327e-05	6.82461e-09	0.00734178	8.46251e-07	TRUE	TRUE	ASV146 - Propionibacteriales , Propionibacteriaceae	Negative LFC
ASV78	1.39171	-2.91359	0.393823	0.558844	3.53384	-5.21361	0.000409566	1.85202e-07	0.0169287	9.56878e-06	FALSE	TRUE	ASV78 - Oceanospirillales , Endozoicomonadaceae	Negative LFC
ASV89	1.42174	-2.97199	0.531618	0.750558	2.67437	-3.95971	0.00748707	7.50421e-05	0.127748	0.00129239	FALSE	TRUE	ASV89 - Gammaproteobacteria	Negative LFC
ASV83	1.45081	-3.0285	0.3043	0.434434	4.76769	-6.97114	1.86355e-06	3.14379e-12	0.000385133	6.49716e-10	TRUE	TRUE	ASV83 - Sphingomonadales , Sphingomonadaceae	Negative LFC
ASV18	1.47806	-3.08151	0.248186	0.356537	5.95546	-8.64288	2.59342e-09	5.48121e-18	1.60792e-06	3.39835e-15	TRUE	TRUE	ASV18 - Pseudomonadales , Pseudomonadaceae	Negative LFC
ASV96	1.55034	-3.22203	0.271818	0.389335	5.70357	-8.27573	1.17322e-08	1.27666e-16	3.63698e-06	3.95764e-14	TRUE	TRUE	ASV96 - Betaproteobacteriales , Burkholderiaceae	Negative LFC
ASV30	1.60414	-3.32665	0.415807	0.589415	3.85789	-5.64399	0.00011437	1.66159e-08	0.0078788	1.71697e-06	TRUE	TRUE	ASV30 - Oceanospirillales , Endozoicomonadaceae	Negative LFC
ASV137	1.63038	-3.37767	0.362778	0.515684	4.49414	-6.54987	6.98514e-06	5.75859e-11	0.0010827	8.92581e-09	TRUE	TRUE	ASV137 - Oceanospirillales , Endozoicomonadaceae	Negative LFC
ASV1	1.65479	-3.42513	0.44587	0.631232	3.71136	-5.42611	0.000206146	5.75967e-08	0.0106509	4.28257e-06	FALSE	TRUE	ASV1 - Spirochaetales , Spirochaetaceae	Negative LFC
ASV5	1.75641	-3.62274	0.588151	0.829262	2.98633	-4.36863	0.00282348	1.25028e-05	0.0700222	0.0002871	FALSE	TRUE	ASV5 - Spirochaetales , Spirochaetaceae	Negative LFC

[truncated: 4 more sheets: TableS9_ANCOM-BC_P.clavata, TableS10_qPCR_primers, TableS13_qPCR_tests_C.rubrum, TableS13_qPCR_tests_P.clavata]
