# Supplementary material for: Unveiling microbiome changes in Mediterranean octocorals during the 2022 marine heatwaves: quantifying key bacterial symbionts and potential pathogens
Source: Microbiome. 2023 Dec 5;11:271. doi: 10.1186/s40168-023-01711-x (PMC10696765; doi:10.1186/s40168-023-01711-x)
Supplement: Supplementary file 6 — Additional file 5: Table S12. Fasta file containing the alignments between qPCR primers targeting Endozoicomonas and ASV sequences. [file 40168_2023_1711_MOESM5_ESM.fas]

>ASV22 - Vibrionaceae _ Vibrio
TGGGGAATATTGCACAATGGGCGCAAGCCTGATGCAGCCATGCCGCGTGTATGAAGAAGG
CCTTCGGGTTGTAAAGTACTTTCAGCAGTGAGGAAGGCGGATGCGTTAATAGCGTATTCG
TTTGACGTTAGCTGCAGAAGAAGCACCGGCTAACTCCGTGCCAGCAGCCGCGGTAATACG
GAGGGTGCGAGCGTTAATCGGAATTACTGGGCGTAAAGCGCATGCAGGTGGTTTGTTAAG
TCAGATGTGAAAGCCCGGGGCTCAACCTCGGAATAGCATTTGAAACTGGCAGACTAGAGT
ACTGTAGAGGGGGGTAGAATTTCAGGTGTAGCGGTGAAATGCGTAGAGATCTGAAGGAAT
ACCGGTGGCGAAGGCGGCCCCCTGGACAGATACTGACACTCAGATGCGAAAGCGTGGGGA
GCAAACA
>En667F_Endozoicomonas_16SrRNA
------------------------------------------------------------
------------------------------------------------------------
------------------------------------------------------------
------------------------------------------------------------
-----------------------------------------------------CTAGAGT
GCGGAAGAGGAGT-----------------------------------------------
------------------------------------------------------------
-------
>mEn771R_Endozoicomonas_16SrRNA_RC
------------------------------------------------------------
------------------------------------------------------------
------------------------------------------------------------
------------------------------------------------------------
------------------------------------------------------------
------------------------------------------------------------
----------------ACACTCTGGNNTGACACTGA------------------------
-------
>ASV2 - Endozoicomonadaceae _ Endozoicomonas
TGGGGAATATTGCACAATGGGCGCAAGCCTGATGCAGCCATGCCGCGTGTGTGAAGAAGG
CCTTAGGGTTGTAAAGCACTTTCAGCGAGGAGGAAAGGCTAATTGCTAATATCAATTAGC
TGTGACGTTACTCGCAGAAGAAGCACCGGCTAACTCCGTGCCAGCAGCCGCGGTAATACG
GAGGGTGCAAGCGTTAATCGGAATTACTGGGCGTAAAGCGTGCGTAGGCGGCTAAATAAG
TTGGATGTGAAATCCCTGGGCTCAACCCAGGAACTGCACCCAAAACTGTTTAGCTAGAGT
ACGAGAGAGGAGTGTGGAATTTCCTGTGTAGCGGTGGAATGCGTAGATATAGGAAGGAAC
ACCAGTGGCGAAGGCGACACTCTGGCTCGATACTGACGCTGAGGTACGAAAGCGTGGGGA
GCAAACA
>ASV4 - Endozoicomonadaceae _ Endozoicomonas
TGGGGAATATTGCACAATGGGCGCAAGCCTGATGCAGCCATGCCGCGTGTGTGAAGAAGG
CCCTAGGGTTGTAAAGCACTTTCAGCGAGGAGGAAGGGTATCTTGCTAATATCAAGGTAC
ATTGACGTTACTCGCAGAAGAAGCACCGGCTAACTCCGTGCCAGCAGCCGCGGTAATACG
GAGGGTGCAAGCGTTAATCGGAATTACTGGGCGTAAAGCGTGCGTAGGCGGTTAAATAAG
TTGGATGTGAAAGCCCTGGGCTCAACCTAGGAACTGCACCCAAAACTGTTTAACTAGAGT
ACGAGAGAGGAGTGTGGAATTTCCTGTGTAGCGGTGGAATGCGTAGATATAGGAAGGAAC
ACCAGTGGCGAAGGCGGCACTCTGGCTCGATACTGACGCTGAGGTACGAAAGCATGGGTA
GCAAACA
>ASV6 - Endozoicomonadaceae _ Endozoicomonas
TGGGGAATATTGCACAATGGGCGCAAGCCTGATGCAGCCATGCCGCGTGTGTGAAGAAGG
CCCTAGGGTTGTAAAGCACTTTCAGCGAGGAGGAAGGGTAGTTTGCTAATATCAAACTGC
ATTGACGTTACTCGCAGAAGAAGCACCGGCTAACTCCGTGCCAGCAGCCGCGGTAATACG
GAGGGTGCAAGCGTTAATCGGAATTACTGGGCGTAAAGCGTGCGTAGGCGGTTAAATAAG
TTGGATGTGAAAGCCCTGGGCTCAACCTAGGAACTGCACCCAAAACTGTTTAACTAGAGT
ACGAGAGAGGAGTGTGGAATTTCCTGTGTAGCGGTGGAATGCGTAGATATAGGAAGGAAC
ACCAGTGGCGAAGGCGGCACTCTGGCTCGATACTGACGCTGAGGTACGAAAGCATGGGTA
GCAAACA
>ASV9 - Endozoicomonadaceae _ Endozoicomonas
TGGGGAATATTGCACAATGGGCGCAAGCCTGATGCAGCCATGCCGCGTGTGTGAAGAAGG
CCCTAGGGTTGTAAAGCACTTTCAGCGAGGAGGAAGGGTATCTTGCTAATATCAAGATGC
ATTGACGTTACTCGCAGAAGAAGCACCGGCTAACTCCGTGCCAGCAGCCGCGGTAATACG
GAGGGTGCAAGCGTTAATCGGAATTACTGGGCGTAAAGCGTGCGTAGGCGGTTAAATAAG
TTGGATGTGAAAGCCCTGGGCTCAACCTAGGAACTGCACCCAAAACTGTTTAACTAGAGT
ACGAGAGAGGAGTGTGGAATTTCCTGTGTAGCGGTGGAATGCGTAGATATAGGAAGGAAC
ACCAGTGGCGAAGGCGGCACTCTGGCTCGATACTGACGCTGAGGTACGAAAGCATGGGTA
GCAAACA
>ASV10 - Endozoicomonadaceae _ Endozoicomonas
TGGGGAATATTGCACAATGGGCGCAAGCCTGATGCAGCCATGCCGCGTGTGTGAAGAAGG
CCTTAGGGTTGTAAAGCACTTTCAGCGAGGAGGAAAGGCTAATTGCTAATATCAATTAGC
TGTGACGTTACTCGCAGAAGAAGCACCGGCTAACTCCGTGCCAGCAGCCGCGGTAATACG
GAGGGTGCAAGCGTTAATCGGAATTACTGGGCGTAAAGCGTGCGTAGGTGGCTAAATAAG
TTGGATGTGAAATCCCTGGGCTCAACCCAGGAACTGCACCCAAAACTGTTTAGCTAGAGT
ACGAGAGAGGAGTGTGGAATTTCCTGTGTAGCGGTGGAATGCGTAGATATAGGAAGGAAC
ACCAGTGGCGAAGGCGACACTCTGGCTCGATACTGACGCTGAGGTACGAAAGCGTGGGGA
GCAAACA
>ASV13 - Endozoicomonadaceae _ Endozoicomonas
TGGGGAATATTGCACAATGGGCGCAAGCCTGATGCAGCCATGCCGCGTGTGTGAAGAAGG
CCCTAGGGTTGTAAAGCACTTTCAGCGAGGAGGAAGGGTAGTTTGCTAATATCAAGCTGC
ATTGACGTTACTCGCAGAAGAAGCACCGGCTAACTCCGTGCCAGCAGCCGCGGTAATACG
GAGGGTGCAAGCGTTAATCGGAATTACTGGGCGTAAAGCGTGCGTAGGCGGTTAAATAAG
TTGGATGTGAAAGCCCTGGGCTCAACCTAGGAACTGCACCCAAAACTGTTTAACTAGAGT
ACGAGAGAGGAGTGTGGAATTTCCTGTGTAGCGGTGGAATGCGTAGATATAGGAAGGAAC
ACCAGTGGCGAAGGCGGCACTCTGGCTCGATACTGACGCTGAGGTACGAAAGCATGGGTA
GCAAACA
>ASV20 - Endozoicomonadaceae _ Endozoicomonas
TGGGGAATATTGCACAATGGGCGCAAGCCTGATGCAGCCATGTCGCGTGTGTGAAGAAGG
CCTTAGGGTTGTAAAGCACTTTCAGCGAGGAGGAAAGGCTAATTGCTAATATCAATTAGC
TGTGACGTTACTCGCAGAAGAAGCACCGGCTAACTCCGTGCCAGCAGCCGCGGTAATACG
GAGGGTGCAAGCGTTAATCGGAATTACTGGGCGTAAAGCGTGCGTAGGTGGCTAAATAAG
TTGGATGTGAAATCCCTGGGCTCAACCCAGGAACTGCACCCAAAACTGTTTAGCTAGAGT
ACGAGAGAGGAGTGTGGAATTTCCTGTGTAGCGGTGGAATGCGTAGATATGGGAAGGAAC
ACCAGTGGCGAAGGCGACACTCTGGCTCGATACTGACGCTGAGGTACGAAAGCGTGGGGA
GCAAACA
>ASV23 - Endozoicomonadaceae _ Endozoicomonas
TGGGGAATATTGCACAATGGGCGCAAGCCTGATGCAGCCATGCCGCGTGTGTGAAGAAGG
CCCTAGGGTTGTAAAGCACTTTCAGCGAGGAGGAAGGGTAGTTTGCTAATATCAAAGTGC
ATTGACGTTACTCGCAGAAGAAGCACCGGCTAACTCCGTGCCAGCAGCCGCGGTAATACG
GAGGGTGCAAGCGTTAATCGGAATTACTGGGCGTAAAGCGTGCGTAGGCGGTTAAATAAG
TTGGATGTGAAAGCCCTGGGCTCAACCTAGGAACTGCACCCAAAACTGTTTAACTAGAGT
ACGAGAGAGGAGTGTGGAATTTCCTGTGTAGCGGTGGAATGCGTAGATATAGGAAGGAAC
ACCAGTGGCGAAGGCGGCACTCTGGCTCGATACTGACGCTGAGGTACGAAAGCATGGGTA
GCAAACA
>ASV25 - Endozoicomonadaceae _ Endozoicomonas
TGGGGAATATTGCACAATGGGCGCAAGCCTGATGCAGCCATGCCGCGTGTGTGAAGAAGG
CCCTAGGGTTGTAAAGCACTTTCAGCGAGGAGGAAGGGTACTTTGCTAATATCAAAGTGC
ATTGACGTTACTCGCAGAAGAAGCACCGGCTAACTCCGTGCCAGCAGCCGCGGTAATACG
GAGGGTGCAAGCGTTAATCGGAATTACTGGGCGTAAAGCGTGCGTAGGCGGTTAAATAAG
TTGGATGTGAAAGCCCTGGGCTCAACCTAGGAACTGCACCCAAAACTGTTTAACTAGAGT
ACGAGAGAGGAGTGTGGAATTTCCTGTGTAGCGGTGGAATGCGTAGATATAGGAAGGAAC
ACCAGTGGCGAAGGCGGCACTCTGGCTCGATACTGACGCTGAGGTACGAAAGCATGGGTA
GCAAACA
>ASV30 - Endozoicomonadaceae _ Endozoicomonas
TGGGGAATATTGCACAATGGGCGAAAGCCTGATGCAGCCATGCCGCGTGTGTGAAGAAGG
CTCTAGGGTTGTAAAGCACTTTCAGCGAGGAGGAAAGGTTGATGATTAATACTCATTAGC
TGTGACGTTACTCGCAGAAGAAGCACCGGCTAACTCCGTGCCAGCAGCCGCGGTAATACG
GAGGGTGCAAGCGTTAATCGGAATTACTGGGCGTAAAGCGTGCGTAGGCGGCTTGCTAAG
TTGGATGTGAAAGCCCCGGGCTCAACCTGGGAACTGCATTCAAAACTGGTGAGCTAGAGT
GCGGAAGAGGAGTGTGGAATTTCCTGTGTAGCGGTGAAATGCGTAGATATAGGAAGGAAC
ACCAGTGGCGAAGGCGACACTCTGGTCTGACACTGACGCTGAGGTACGAAAGCGTGGGGA
GCAAACA
>ASV59 - Endozoicomonadaceae _ Endozoicomonas
TGGGGAATATTGCACAATGGGCGCAAGCCTGATGCAGCCATGCCGCGTGTGTGAAGAAGG
CCCTAGGGTTGTAAAGCACTTTCAGTGGGGAGGAAAGGTATAAGGTTAATAGCCTTGTGC
TGTGACGTTACCCACAGAAGAAGGACCGGCTAACTCCGTGCCAGCAGCCGCGGTAATACG
GAGGGTCCGAGCGTTAATCGGAATTACTGGGCGTAAAGCGTGCGTAGGCGGCTGGTTAAG
TTGGGTGTGAAAGCCCCGGGCTCAACCCGGGAACTGCATCCAAAACTGACTGGCTAGAGT
GCGGAAGAGGAGTGTGGAATTTCCTGTGTAGCGGTGAAATGCGTAGATATAGGAAGGAAC
ACCAGTGGCGAAGGCGACACTCTGGTCTGACACTGACGCTGAGGTACGAAAGCGTGGGGA
GCAAACA
>ASV65 - Endozoicomonadaceae _ Endozoicomonas
TGGGGAATATTGCACAATGGGCGCAAGCCTGATGCAGCCATGCCGCGTGTGTGAAGAAGG
CCCTAGGGTTGTAAAGCACTTTCAGCGAGGAGGAAGGGTGTCTTGCTAATATCAAGATAC
ATTGACGTTACTCGCAGAAGAAGCACCGGCTAACTCCGTGCCAGCAGCCGCGGTAATACG
GAGGGTGCAAGCGTTAATCGGAATTACTGGGCGTAAAGCGTGCGTAGGCGGTTAAATAAG
TTGGATGTGAAAGCCCTGGGCTCAACCTAGGAACTGCACCCAAAACTGTTTAACTAGAGT
ACGAGAGAGGAGTGTGGAATTTCCTGTGTAGCGGTGGAATGCGTAGATATAGGAAGGAAC
ACCAGTGGCGAAGGCGGCACTCTGGCTCGATACTGACGCTGAGGTACGAAAGCATGGGTA
GCAAACA
>ASV78 - Endozoicomonadaceae _ Endozoicomonas
TGGGGAATATTGCACAATGGGCGAAAGCCTGATGCAGCCATGCCGCGTGTGTGAAGAAGG
CTCTAGGGTTGTAAAGCACTTTCAGCGAGGAGGAAAGGTTAAAGATTAATACTCTTTAGC
TGTGACGTTACTCGCAGAAGAAGCACCGGCTAACTCCGTGCCAGCAGCCGCGGTAATACG
GAGGGTGCAAGCGTTAATCGGAATTACTGGGCGTAAAGCGTGCGTAGGCGGCTTGCTAAG
TTGGATGTGAAAGCCCCGGGCTCAACCTGGGAACTGCATTCAAAACTGGTGAGCTAGAGT
GCGGAAGAGGAGTGTGGAATTTCCTGTGTAGCGGTGAAATGCGTAGATATAGGAAGGAAC
ACCAGTGGCGAAGGCGACACTCTGGTCTGACACTGACGCTGAGGTACGAAAGCGTGGGGA
GCAAACA
>ASV88 - Endozoicomonadaceae _ Endozoicomonas
TGGGGAATATTGCACAATGGGCGCAAGCCTGATGCAGCCATGCCGCGTGTGTGAAGAAGG
CCTTAGGGTTGTAAAGCACTTTCAGCGAGGAGGAAAGGCTAATTGCTAATATCAATTAGC
TGTGACGTTACTCGCAGAAGAAGCACCGGCTAACTCCGTGCCAGCAGCCGCGGTAATACG
GAGGGTGCAAGCGTTAATCGGAATTACTGGGCGTAAAGCGTGCGTAGGCGGCTAAATAAG
TTGGATGTGAAATCCCTGGGCTTAACCCAGGAACTGCACCCAAAACTGTTTAGCTAGAGT
ACGAGAGAGGAGTGTGGAATTTCCTGTGTAGCGGTGGAATGCGTAGATATAGGAAGGAAC
ACCAGTGGCGAAGGCGACACTCTGGCTCGATACTGACGCTGAGGTACGAAAGCGTGGGGA
GCAAACA
>ASV95 - Endozoicomonadaceae _ Endozoicomonas
TGGGGAATATTGCACAATGGGCGCAAGCCTGATGCAGCCATGCCGCGTGTGTGAAGAAGG
CCTTAGGGTTGTAAAGCACTTTCAGCGAGGAGGAAAGGCTAATTGCTAATATCAATTAGC
TGTGACGTTACTCGCAGAAGAAGCACCGGCTAACTCCGTGCCAGCAGCCGCGGTAATACG
GAGGGTGCAAGCGTTAATCGGAATTACTGGGCGTAAAGCGTGCGTAGGCGGCTAAATAAG
TTGGATGTGAAATCCCTGGGCTCAACCCAGGAACTGCACCCAAAACTGTTTAGCTAGAGT
ACGAGAGAGGAGTGTGGAATTTCCTGTGTAGCGGTGGAATGCGTAGATATAGGAAGGAAC
ACCAGTGGCGAAGGCGACACTCTGGCTCGATACTGACGCTGAGGTGCGAAAGCGTGGGGA
GCAAACA
>ASV107 - Endozoicomonadaceae _ Endozoicomonas
TGGGGAATATTGCACAATGGGCGCAAGCCTGATGCAGCCATGCCGCGTGTGTGAAGAAGG
CCCTAGGGTTGTAAAGCACTTTCAGCGAGGAGGAAGGGTACTTTGCTAATATCAAAGTGC
ATTGACGTTACTTGCAGAAGAAGCACCGGCTAACTCCGTGCCAGCAGCCGCGGTAATACG
GAGGGTGCAAGCGTTAATCGGAATTACTGGGCGTAAAGCGTGCGTAGGCGGTTAAATAAG
TTGGATGTGAAAGCCCTGGGCTCAACCTAGGAACTGCACCCAAAACTGTTTAACTAGAGT
ACGAGAGAGGAGTGTGGAATTTCCTGTGTAGCGGTGGAATGCGTAGATATAGGAAGGAAC
ACCAGTGGCGAAGGCGGCACTCTGGCTCGATACTGACGCTGAGGTACGAAAGCATGGGTA
GCAAACA
>ASV136 - Endozoicomonadaceae _ Endozoicomonas
TGGGGAATATTGCACAATGGGCGCAAGCCTGATGCAGCCATGCCGCGTGTGTGAAGAAGG
CCCTAGGGTTGTAAAGCACTTTCAGCGAGGAGGAAGGGCAGTTTGCTAATATCAAACTGC
ATTGACGTTACTCGCAGAAGAAGCACCGGCTAACTCCGTGCCAGCAGCCGCGGTAATACG
GAGGGTGCAAGCGTTAATCGGAATTACTGGGCGTAAAGCGTGCGTAGGCGGTTAAATAAG
TTGGATGTGAAAGCCCTGGGCTCAACCTAGGAACTGCACCCAAAACTGTTTAACTAGAGT
ACGAGAGAGGAGTGTGGAATTTCCTGTGTAGCGGTGGAATGCGTAGATATAGGAAGGAAC
ACCAGTGGCGAAGGCGGCACTCTGGCTCGATACTGACGCTGAGGTACGAAAGCATGGGTA
GCAAACA
>ASV137 - Endozoicomonadaceae _ Endozoicomonas
TGGGGAATATTGCACAATGGGCGCAAGCCTGATGCAGCCATGCCGCGTGTGTGAAGAAGG
CTTTAGGGTTGTAAAGCACTTTCAGCGAGGAGGAAAGGGTTAGAGTTAATACCTCTGATC
TGTGACGTTACTCGCAGAAGAAGCACCGGCTAACTCCGTGCCAGCAGCCGCGGTAATACG
GAGGGTGCGAGCGTTAATCGGAATTACTGGGCGTAAAGCGTGCGTAGGTGGCTAGTTAAG
TTGGTTGTGAAAGCCCTGGGCTCAACCTGGGAACTGCATCCAAAACTGACTGGCTAGAGT
GCGGAAGAGGAGTGTGGAATTTCCTGTGTAGCGGTGAAATGCGTAGATATAGGAAGGAAC
ACCAGTGGCGAAGGCGACACTCTGGTCTGACACTGACGCTGAGGTACGAAAGCGTGGGGA
GCAAACA
>ASV290 - Endozoicomonadaceae _ Endozoicomonas
TGGGGAATATTGCACAATGGGCGCAAGCCTGATGCAGCCATGCCGCGTGTGTGAAGAAGG
CCTTAGGGTTGTAAAGCACTTTCAGCGAGGAGGAAAGGCTAATTGCTAATATCAATTAGC
TGTGACGTTACTCGCAGAAGAAGCACCGGCTAACTCCGTGCCAGCAGCCGCGGTAATACG
GAGGGTGCAAGCGTTAATCGGAATTACTGGGCGTAAAGCGTGCGTAGGCGGCTAAATAAG
TTGGATGTGAAATCCCTGGGCTCAACCCAGGAACTGCACCTAAAACTGTTTAGCTAGAGT
ACGAGAGAGGAGTGTGGAATTTCCTGTGTAGCGGTGGAATGCGTAGATATAGGAAGGAAC
ACCAGTGGCGAAGGCGACACTCTGGCTCGATACTGACGCTGAGGTACGAAAGCGTGGGGA
GCAAACA
>ASV317 - Endozoicomonadaceae _ Endozoicomonas
TGGGGAATATTGCACAATGGGCGCAAGCCTGATGCAGCCATGCCGCGTGTGTGAAGAAGG
CCCTAGGGTTGTAAAGCACTTTCAGCGAGGAGGAAGGGCATCTTGCTAATATCAAGATGC
ATTGACGTTACTCGCAGAAGAAGCACCGGCTAACTCCGTGCCAGCAGCCGCGGTAATACG
GAGGGTGCAAGCGTTAATCGGAATTACTGGGCGTAAAGCGTGCGTAGGCGGTTAAATAAG
TTGGATGTGAAAGCCCTGGGCTCAACCTAGGAACTGCACCCAAAACTGTTTAACTAGAGT
ACGAGAGAGGAGTGTGGAATTTCCTGTGTAGCGGTGGAATGCGTAGATATAGGAAGGAAC
ACCAGTGGCGAAGGCGGCACTCTGGCTCGATACTGACGCTGAGGTACGAAAGCATGGGTA
GCAAACA
>ASV379 - Endozoicomonadaceae _ Endozoicomonas
TGGGGAATATTGCACAATGGGCGCAAGCCTGATGCAGCCATGCCGCGTGTGTGAAGAAGG
CCCTAGGGTTGTAAAGCACTTTCAGCGAGGAGGAAGGGTGTCTTGCTAATATCAAGGTAC
ATTGACGTTACTCGCAGAAGAAGCACCGGCTAACTCCGTGCCAGCAGCCGCGGTAATACG
GAGGGTGCAAGCGTTAATCGGAATTACTGGGCGTAAAGCGTGCGTAGGCGGTTAAATAAG
TTGGATGTGAAAGCCCTGGGCTCAACCTAGGAACTGCACCCAAAACTGTTTAACTAGAGT
ACGAGAGAGGAGTGTGGAATTTCCTGTGTAGCGGTGGAATGCGTAGATATAGGAAGGAAC
ACCAGTGGCGAAGGCGGCACTCTGGCTCGATACTGACGCTGAGGTACGAAAGCATGGGTA
GCAAACA
>ASV529 - Endozoicomonadaceae _ Endozoicomonas
TGGGGAATATTGCACAATGGGCGAAAGCCTGATGCAGCCATGCCGCGTGTGTGAAGAAGG
CTCTAGGGTTGTAAAGCACTTTCAGTAGGGAGGAAAGGTTGAAGGTTAATACCCTTCAGC
TGTGACGTTACCTACAGAAGAAGCACCGGCTAACTCCGTGCCAGCAGCCGCGGTAATACG
GAGGGTGCAAGCGTTAATCGGAATTACTGGGCGTAAAGCGTGCGTAGGCGGCTACCTAAG
TTGGATGTGAAAGCCCCGGGCTCAACCTGGGAACTGCATCCAAAACTGGGTGGCTAGAGT
GCGAGAGAGGAGTGTGGAATTTCCTGTGTAGCGGTGAAATGCGTAGATATAGGAAGGAAC
ACCAGTGGCGAAGGCGACACTCTGGCTTGACACTGACGCTGAGGTACGAAAGCGTGGGGA
GCAAACA
>ASV592 - Endozoicomonadaceae _ Endozoicomonas
TGGGGAATATTGCACAATGGGCGCAAGCCTGATGCAGCCATGCCGCGTGTGTGAAGAAGG
CCCTAGGGTTGTAAAGCACTTTCAGCGAGGAGGAAGGGTATCTTGCTAATATCAAGGTAC
ATTGACGTTACTCGCAGAAGAAGCACCGGCTAACTCCGTGCCAGCAGCCGCGGTAATACG
GAGGGTGCAAGCGTTAATCGGAATTACTGGGCGTAAAGCGTGCGTAGGCGGTTAAATAAG
TTGGATGTGAAAGCCCTGGGCTCAACCTAGGAACTGCACCCAAAACTGTTTAACTAGAGC
ACGAGAGAGGAGTGTGGAATTTCCTGTGTAGCGGTGGAATGCGTAGATATAGGAAGGAAC
ACCAGTGGCGAAGGCGGCACTCTGGCTCGATACTGACGCTGAGGTACGAAAGCATGGGTA
GCAAACA
>ASV614 - Endozoicomonadaceae _ Endozoicomonas
TGGGGAATATTGCACAATGGGCGAAAGCCTGATGCAGCCATGCCGCGTGTGTGAAGAAGG
CTCTAGGGTTGTAAAGCACTTTCAGCGAGGAGGAAAGGTTTAAGGTTAATACCCTTAAGC
TGTGACGTTACTCGCAGAAGAAGCACCGGCTAACTCCGTGCCAGCAGCCGCGGTAATACG
GAGGGTGCAAGCGTTAATCGGAATTACTGGGCGTAAAGCGTGCGTAGGCGGCTACTTAAG
TTGGATGTGAAAGCCCCGGGCTCAACCTGGGAACTGCATCCAAAACTGGGTGGCTAGAGT
GCGAGAGAGGAGTGTGGAATTTCCTGTGTAGCGGTGAAATGCGTAGATATAGGAAGGAAC
ACCAGTGGCGAAGGCGACACTCTGGCTTGACACTGACGCTGAGGTACGAAAGCGTGGGGA
GCAAACA
>ASV675 - Endozoicomonadaceae _ Endozoicomonas
TGGGGAATATTGCACAATGGGCGCAAGCCTGATGCAGCCATGCCGCGTGTGTGAAGAAGG
CTTTAGGGTTGTAAAGCACTTTCAGCGAGGAGGAAAGGGTTAGAATTAATACCTCTGATC
TGTGACGTTACTCGCAGAAGAAGCACCGGCTAACTCCGTGCCAGCAGCCGCGGTAATACG
GAGGGTGCGAGCGTTAATCGGAATTACTGGGCGTAAAGCGTGCGTAGGTGGCTAGTTAAG
TTGGTTGTGAAAGCCCTGGGCTCAACCTGGGAACTGCATCCAAAACTGACTGGCTAGAGT
GCGGAAGAGGAGTGTGGAATTTCCTGTGTAGCGGTGAAATGCGTAGATATAGGAAGGAAC
ACCAGTGGCGAAGGCGACACTCTGGTCTGACACTGACGCTGAGGTACGAAAGCGTGGGGA
GCAAACA
>ASV801 - Endozoicomonadaceae _ Endozoicomonas
TGGGGAATATTGCACAATGGGCGCAAGCCTGATGCAGCCATGTCGCGTGTGTGAAGAAGG
CCCTAGGGTTGTAAAGCACTTTCAGCGAGGAGGAAGGGTATCTTGCTAATATCAAGGTAC
ATTGACGTTACTCGCAGAAGAAGCACCGGCTAACTCCGTGCCAGCAGCCGCGGTAATACG
GAGGGTGCAAGCGTTAATCGGAATTACTGGGCGTAAAGCGTGCGTAGGCGGTTAAATAAG
TTGGATGTGAAAGCCCTGGGCTCAACCTAGGAACTGCACCCAAAACTGTTTAACTAGAGT
ACGAGAGAGGAGTGTGGAATTTCCTGTGTAGCGGTGGAATGCGTAGATATAGGAAGGAAC
ACCAGTGGCGAAGGCGGCACTCTGGCTCGATACTGACGCTGAGGTACGAAAGCATGGGTA
GCAAACA
>ASV850 - Endozoicomonadaceae _ Endozoicomonas
TGGGGAATATTGCACAATGGGCGCAAGCCTGATGCAGCCATGCCGCGTGTGTGAAGAAGG
CTCTAGGGTTGTAAAGCACTTTCAGCGAGGAGGAAAGGTGACAGATTAATACTCTGTTGC
TGTGACGTTACTCGCAGAAGAAGCACCGGCTAACTCCGTGCCAGCAGCCGCGGTAATACG
GAGGGTGCGAGCGTTAATCGGAATTACTGGGCGTAAAGCGTGCGTAGGCGGCTATTTAAG
TTGGATGTGAAAGCCCTGGGCTCAACCTGGGAACTGCATCCAAAACTGGGTAGCTAGAGT
GCGGAAGAGGAGTGTGGAATTTCCTGTGTAGCGGTGAAATGCGTAGATATAGGAAGGAAC
ACCAGTGGCGAAGGCGACACTCTGGTCTGACACTGACGCTGAGGTACGAAAGCGTGGGGA
GCAAACA
>ASV926 - Endozoicomonadaceae _ Endozoicomonas
TGGGGAATATTGCACAATGGGCGAAAGCCTGATGCAGCCATGCCGCGTGTGTGAAGAAGG
CCCTAGGGTTGTAAAGCACTTTCAGCGAGGAGGAAGGGTGTCTTGCTAATATCAAGATAC
ATTGACGTTACTCGCAGAAGAAGCACCGGCTAACTCCGTGCCAGCAGCCGCGGTAATACG
GAGGGTGCAAGCGTTAATCGGAATTACTGGGCGTAAAGCGTGCGTAGGCGGTTAAATAAG
TTGGATGTGAAAGCCCTGGGCTCAACCTAGGAACTGCACCCAAAACTGTTTAACTAGAGT
ACGAGAGAGGAGTGTGGAATTTCCTGTGTAGCGGTGGAATGCGTAGATATAGGAAGGAAC
ACCAGTGGCGAAGGCGGCACTCTGGCTCGATACTGACGCTGAGGTACGAAAGCATGGGTA
GCAAACA
>ASV1098 - Endozoicomonadaceae _ Endozoicomonas
TGGGGAATATTGCACAATGGGCGAAAGCCTGATGCAGCCATGCCGCGTGTGTGAAGAAGG
CTCTAGGGTTGTAAAGCACTTTCAGTGGGGAGGAAAGGTTGAAGGTTAATACCCTTCAGC
TGTGACGTTACCCACAGAAGAAGCACCGGCTAACTCCGTGCCAGCAGCCGCGGTAATACG
GAGGGTGCAAGCGTTAATCGGAATTACTGGGCGTAAAGCGTGCGTAGGCGGCTGCCTAAG
TTGGATGTGAAAGCCCCGGGCTTAACCTGGGAACTGCATCCAAAACTGGGCAGCTAGAGT
GCGGAAGAGGAGTGTGGAATTTCCTGTGTAGCGGTGAAATGCGTAGATATAGGAAGGAAC
ACCAGTGGCGAAGGCGACACTCTGGTCTGACACTGACGCTGAGGTACGAAAGCGTGGGGA
GCAAACA
>ASV1157 - Endozoicomonadaceae _ Endozoicomonas
TGGGGAATATTGCACAATGGGCGCAAGCCTGATGCAGCCATGCCGCGTGTGTGAAGAAGG
CCTTAGGGTTGTAAAGCACTTTCAGCGAGGAGGAAAGGCTAATTGCTAATATCAATTAGC
TGTGACGTTACTCGCAGAAGAAGCACCGGCTAACTCCGTGCCAGCAGCCGCGGTAATACG
GAGGGTGCAAGCGTTAATCGGAATTACTGGGCGTAAAGCGTGCGTAGGCGGCTAAATAAG
TTGGATGTGAAATCCCTGGGCTCAACCCAGGAACTGCACCCAAAACTGTTTAGCTAGAGT
ACGAGAGAGGAGTGTGGAATTTCCTGTGTAGCGGTGGAATGCGTAGATATAGGAAGGAAC
ACCAGTGGCGAAGACGACACTCTGGCTCGATACTGACGCTGAGGTACGAAAGCGTGGGGA
GCAAACA
>ASV1239 - Endozoicomonadaceae _ Endozoicomonas
TGGGGAATATTGCACAATGGGCGCAAGCCTGATGCAGCCATGCCGCGTGTGTGAAGAAGG
CTCTAGGGTTGTAAAGCACTTTCAGCGAGGAGGAAAGGTAGTAGATTAATACTCTACTGC
TGTGACGTTACTCGCAGAAGAAGCACCGGCTAACTCCGTGCCAGCAGCCGCGGTAATACG
GAGGGTGCGAGCGTTAATCGGAATTACTGGGCGTAAAGCGTGCGTAGGCGGCTGTCTAAG
TTGGATGTGAAAGCCCCGGGCTCAACCTGGGAACTGCATCCAAAACTGGGCAGCTAGAGT
GCGGAAGAGGAGTGTGGAATTTCCTGTGTAGCGGTGAAATGCGTAGATATAGGAAGGAAC
ACCAGTGGCGAAGGCGACACTCTGGTCTGACACTGACGCTGAGGTACGAAAGCGTGGGGA
GCAAACA
>ASV1262 - Endozoicomonadaceae _ Endozoicomonas
TGGGGAATATTGGACAATGGGCGCAAGCCTGATCCAGCCATGCCGCGTGTGTGAAGAAGG
CCTCAGGGTTGTAAAGCACTTTCAGCGAGGAGGAAAGGGTCAGGGTTAATAACTCTGGTC
TGTGACGTTACTCGCAGAAGAAGCACCGGCTAACTCCGTGCCAGCAGCCGCGGTAATACG
GAGGGTGCGAGCGTTAATCGGAATTACTGGGCGTAAAGCGTACGCAGGCGGCTTGTTAAG
TTGGATGTGAAAGCCCCGGGCTCAACCTGGGAACTGCATCCAAAACTGGCTCGCTCGAGT
GCGGGAGAGGAGTGTGGAATTTCCTGTGTAGCGGTGAAATGCGTAGATATAGGAAGGAAC
ACCAGTGGCGAAGGCGACACTCTGGTCTGACACTGACGCTGAGGTACGAAAGCGTGGGGA
GCAAACA
>ASV1302 - Endozoicomonadaceae _ Endozoicomonas
TGGGGAATATTGCACAATGGGCGCAAGCCTGATGCAGCCATGCCGCGTGTGTGAAGAAGG
CTCTAGGGTTGTAAAGCACTTTCAGCGAGGAGGAAAGGTGGTAGATTAATACTCTACTGC
TGTGACGTTACTCGCAGAAGAAGCACCGGCTAACTCCGTGCCAGCAGCCGCGGTAATACG
GAGGGTGCGAGCGTTAATCGGAATTACTGGGCGTAAAGCGTGCGTAGGCGGCTGTCTAAG
TTGGATGTGAAAGCCCCGGGCTCAACCTGGGAACTGCATCCAAAACTGGGCAGCTAGAGT
GCGGAAGAGGAGTGTGGAATTTCCTGTGTAGCGGTGAAATGCGTAGATATAGGAAGGAAC
ACCAGTGGCGAAGGCGACACTCTGGTCTGACACTGACGCTGAGGTACGAAAGCGTGGGGA
GCAAACA
>ASV1394 - Endozoicomonadaceae _ Endozoicomonas
TGGGGAATATTGCACAATGGGCGCAAGCCTGATGCAGCCATGTCGCGTGTGTGAAGAAGG
CCTTAGGGTTGTAAAGCACTTTCAGCGAGGAGGAAAGGCTAATTGCTAATATCAATTAGC
TGTGACGTTACTCGCAGAAGAAGCACCGGCTAACTCCGTGCCAGCAGCCGCGGTAATACG
GAGGGTGCAAGCGTTAATCGGAATTACTGGGCGTAAAGCGTGCGTAGGTGGCTAAATAAG
TTGGATGTGAAATCCCTGGGCTCAACCCAGGAACTGCAACCAAAACTGTTTAGCTAGAGT
ACGAGAGAGGAGTGTGGAATTTCCTGTGTAGCGGTGGAATGCGTAGATATGGGAAGGAAC
ACCAGTGGCGAAGGCGACACTCTGGCTCGATACTGACGCTGAGGTACGAAAGCGTGGGGA
GCAAACA
>ASV1429 - Endozoicomonadaceae _ Endozoicomonas
TGGGGAATATTGCACAATGGGCGAAAGCCTGATGCAGCCATGCCGCGTGTGTGAAGAAGG
CTCTAGGGTTGTAAAGCACTTTCAGTAGGGAGGAAAGGTTGATGGTTAATACCCATCAGC
TGTGACGTTACCTACAGAAGAAGCACCGGCTAACTCCGTGCCAGCAGCCGCGGTAATACG
GAGGGTGCAAGCGTTAATCGGAATTACTGGGCGTAAAGCGTGCGTAGGCGGCTACCTAAG
TTGGATGTGAAAGCCCCGGGCTCAACCTGGGAACTGCATCCAAAACTGGGTGGCTAGAGT
GCGAGAGAGGAGTGTGGAATTTCCTGTGTAGCGGTGAAATGCGTAGATATAGGAAGGAAC
ACCAGTGGCGAAGGCGACACTCTGGCTTGACACTGACGCTGAGGTACGAAAGCGTGGGGA
GCAAACA
>ASV1430 - Endozoicomonadaceae _ Endozoicomonas
TGGGGAATATTGCACAATGGGCGAAAGCCTGATGCAGCCATGCCGCGTGTGTGAAGAAGG
CTCTAGGGTTGTAAAGCACTTTCAGTAGGGAGGAAAGGTTGAAGGTTAATACCCTTCAGC
TGTGACGTTACCTACAGAAGAAGCACCGGCTAACTCCGTGCCAGCAGCCGCGGTAATACG
GAGGGTGCAAGCGTTAATCGGAATTACTGGGCGTAAAGCGTGCGTAGGCGGCTGCCTAAG
TTGGATGTGAAAGCCCCGGGCTTAACCTGGGAACTGCATCCAAAACTGGGCAGCTAGAGT
GCGGAAGAGGAGTGTGGAATTTCCTGTGTAGCGGTGAAATGCGTAGATATAGGAAGGAAC
ACCAGTGGCGAAGGCGACACTCTGGTCTGACACTGACGCTGAGGTACGAAAGCGTGGGGA
GCAAACA
>ASV1945 - Endozoicomonadaceae _ Endozoicomonas
TGGGGAATATTGCACAATGGGCGAAAGCCTGATGCAGCCATGCCGCGTGTGTGAAGAAGG
CTCTAGGGTTGTAAAGCACTTTCAGCGAGGAGGAAAGGTTGATGGTTAATACCCATTAGC
TGTGACGTTACTCGCAGAAGAAGCACCGGCTAACTCCGTGCCAGCAGCCGCGGTAATACG
GAGGGTGCAAGCGTTAATCGGAATTACTGGGCGTAAAGCGTGCGTAGGCGGCTGCCTAAG
TTGGATGTGAAAGCCCCGGGCTTAACCTGGGAACTGCATCCAAAACTGGGCAGCTAGAGT
GCGGAAGAGGAGTGTGGAATTTCCTGTGTAGCGGTGAAATGCGTAGATATAGGAAGGAAC
ACCAGTGGCGAAGGCGACACTCTGGTCTGACACTGACGCTGAGGTACGAAAGCGTGGGGA
GCAAACA
>ASV2079 - Endozoicomonadaceae _ Endozoicomonas
TGGGGAATATTGCACAATGGGCGAAAGCCTGATGCAGCCATGCCGCGTGTGTGAAGAAGG
CTCTAGGGTTGTAAAGCACTTTCAGCGAGGAGGAAAGGTTGATGATTAATACTCATTAGC
TGTGACGTTACTCGCAGAAGAAGCACCGGCTAACTCCGTGCCAGCAGCCGCGGTAATACG
GAGGGTGCAAGCGTTAATCGGAATTACTGGGCGTAAAGCGTGCGTAGGCGGCTTGCTAAG
TTGGATGTGAAAGCCCCGGGCTCAACCTGGGAACTGCATTCAAAACTGGTGAGCTAGAGT
GCGGAAGAGGAGTGTGGAATTTCCTGTGTAGCGGTGAAATGCGTAGATATAGGAAGGAAC
ACCAGTGGCGAAGGCGGCACTCTGGTCTGACACTGACGCTGAGGTACGAAAGCGTGGGGA
GCAAACA
>ASV2126 - Endozoicomonadaceae _ Endozoicomonas
TGGGGAATATTGCACAATGGGCGAAAGCCTGATGCAGCCATGCCGCGTGTGTGAAGAAGG
CCTTAGGGTTGTAAAGCACTTTCAGCGAGGAGGAAAGGTGGTTAGTTAATACCTGACCAC
TGTGACGTTACTCGCAGAAGAAGCACCGGCTAACTCCGTGCCAGCAGCCGCGGTAATACG
GAGGGTGCGAGCGTTAATCGGAATTACTGGGCGTAAAGCGTGCGTAGGCGGCTACTTAAG
TTGGATGTGAAAGCCCCGGGCTCAACCTGGGAACTGCATCCAAAACTGGGTGGCTAGAGT
GCGGAAGAGGAGTGTGGAATTTCCTGTGTAGCGGTGAAATGCGTAGATATAGGAAGGAAC
ACCAGTGGCGAAGGCGACACTCTGGTCTGACACTGACGCTGAGGTACGAAAGCGTGGGGA
GCAAACA
>ASV2299 - Endozoicomonadaceae _ Endozoicomonas
TGGGGAATATTGCACAATGGGCGAAAGCCTGATGCAGCCATGCCGCGTGTGTGAAGAAGG
CTCTAGGGTTGTAAAGCACTTTCAGCGAGGAGGAAAGGTTGATGGTTAATACCCATCAGC
TGTGACGTTACTCGCAGAAGAAGCACCGGCTAACTCCGTGCCAGCAGCCGCGGTAATACG
GAGGGTGCAAGCGTTAATCGGAATTACTGGGCGTAAAGCGTGCGTAGGCGGCTACCTAAG
TTGGATGTGAAAGCCCCGGGCTCAACCTGGGAACTGCATCCAAAACTGGGTGGCTAGAGT
GCGAGAGAGGAGTGTGGAATTTCCTGTGTAGCGGTGAAATGCGTAGATATAGGAAGGAAC
ACCAGTGGCGAAGGCGACACTCTGGCTTGACACTGACGCTGAGGTACGAAAGCGTGGGGA
GCAAACA
>ASV3058 - Endozoicomonadaceae _ Endozoicomonas
TGGGGAATATTGCACAATGGGCGCAAGCCTGATGCAGCCATGCCGCGTGTGTGAAGAAGG
CCCTAGGGTTGTAAAGCACTTTCAGCGAGGAGGAAGGGTAGTTTGCTAATATCAAACTGC
ATTGACGTTACTCGCAGAAGAAGCACCGGCTAACTCCGTGCCAGCAGCCGCGGTAATACG
GAGGGTGCAAGCGTTAATCGGAATTACTGGGCGTAAAGCGTGCGTAGGCGGTTAAATAAG
TTGGATGTGAAAGCCCTGGGCTCAACCTAGGAACCGCACCCAAAACTGTTTAACTAGAGT
ACGAGAGAGGAGTGTGGAATTTCCTGTGTAGCGGTGGAATGCGTAGATATAGGAAGGAAC
ACCAGTGGCGAAGGCGGCACTCTGGCTCGATACTGACGCTGAGGTACGAAAGCATGGGTA
GCAAACA
>ASV3438 - Endozoicomonadaceae _ Endozoicomonas
TGGGGAATATTGCACAATGGGCGAAAGCCTGATGCAGCCATGCCGCGTGTGTGAAGAAGG
CTCTAGGGTTGTAAAGCACTTTCAGCGAGGAGGAAAGGTTGATGGTTAATACCCATCGGC
TGTGACGTTACTCGCAGAAGAAGCACCGGCTAACTCCGTGCCAGCAGCCGCGGTAATACG
GAGGGTGCGAGCGTTAATCGGAATTACTGGGCGTAAAGCGTGCGTAGGCGGCTACCTAAG
TTGGATGTGAAAGCCCCGGGCTCAACCTGGGAACTGCATCCAAAACTGGGTGGCTAGAGT
GCGAGAGAGGAGTGTGGAATTTCCTGTGTAGCGGTGAAATGCGTAGATATAGGAAGGAAC
ACCAGTGGCGAAGGCGACACTCTGGCTTGACACTGACGCTGAGGTACGAAAGCGTGGGGA
GCAAACA
>ASV3700 - Endozoicomonadaceae _ Endozoicomonas
TGGGGAATATTGCACAATGGGCGCAAGCCTGATGCAGCCATGCCGCGTGTGTGAAGAAGG
CTCTAGGGTTGTAAAGCACTTTCAGCGAGGAGGAAAGGTGGTAGATTAATACTTTACTGC
TGTGACGTTACTCGCAGAAGAAGCACCGGCTAACTCCGTGCCAGCAGCCGCGGTAATACG
GAGGGTGCGAGCGTTAATCGGAATTACTGGGCGTAAAGCGTGCGTAGGCGGCTGTCTAAG
TTGGATGTGAAAGCCCCGGGCTCAACCTGGGAACTGCATCCAAAACTGGGCAGCTAGAGT
GCGGAAGAGGAGTGTGGAATTTCCTGTGTAGCGGTGAAATGCGTAGATATAGGAAGGAAC
ACCAGTGGCGAAGGCGACACTCTGGTCTGACACTGACGCTGAGGTACGAAAGCGTGGGGA
GCAAACA
>ASV3765 - Endozoicomonadaceae _ Endozoicomonas
TGGGGAATATTGCACAATGGGCGAAAGCCTGATGCAGCCATGCCGCGTGTGTGAAGAAGG
CTCTAGGGTTGTAAAGCACTTTCAGCGAGGAGGAAAGGATTAAGATTAATACTCTTGATC
TGTGACGTTACTCGCAGAAGAAGCACCGGCTAACTCCGTGCCAGCAGCCGCGGTAATACG
GAGGGTGCAAGCGTTAATCGGAATTACTGGGCGTAAAGCGTGCGTAGGCGGCTGTCTAAG
TTGGGTGTGAAAGCCCCGGGCTCAACCTGGGAACTGCATCCAAAACTGGGCAGCTAGAGT
GCGGAAGAGGAGTGTGGAATTTCCTGTGTAGCGGTGAAATGCGTAGATATAGGAAGGAAC
ACCAGTGGCGAAGGCGACACTCTGGTCTGACACTGACGCTGAGGTACGAAAGCGTGGGGA
GCAAACA
>ASV3947 - Endozoicomonadaceae _ Endozoicomonas
TGGGGAATATTGCACAATGGGCGAAAGCCTGATGCAGCCATGCCGCGTGTGTGAAGAAGG
CTCTAGGGTTGTAAAGCACTTTCAGCGAGGAGGAAAGGTTGATGATTAATACCCATTAGC
TGTGACGTTACTCGCAGAAGAAGCACCGGCTAACTCCGTGCCAGCAGCCGCGGTAATACG
GAGGGTGCAAGCGTTAATCGGAATTACTGGGCGTAAAGCGTGCGTAGGCGGCTTGCTAAG
TTGGATGTGAAAGCCCCGGGCTCAACCTGGGAACTGCATTCAAAACTGGTGAGCTAGAGT
GCGGAAGAGGAGTGTGGAATTTCCTGTGTAGCGGTGAAATGCGTAGATATAGGAAGGAAC
ACCAGTGGCGAAGGCGACACTCTGGTCTGACACTGACGCTGAGGTACGAAAGCGTGGGGA
GCAAACA
>ASV4118 - Endozoicomonadaceae _ Endozoicomonas
TGGGGAATATTGCACAATGGGCGAAAGCCTGATGCAGCCATGCCGCGTGTGTGAAGAAGG
CTCTAGGGTTGTAAAGCACTTTCAGTGGGGAGGAAAGGTTGAAGGTTAATACCCTCCAGC
TGTGACGTTACCCACAGAAGAAGCACCGGCTAACTCCGTGCCAGCAGCCGCGGTAATACG
GAGGGTGCAAGCGTTAATCGGAATTACTGGGCGTAAAGCGTGCGTAGGCGGCTGCCTAAG
TTGGATGTGAAAGCCCCGGGCTTAACCTGGGAACTGCATCCAAAACTGGGCAGCTAGAGT
GCGGAAGAGGAGTGTGGAATTTCCTGTGTAGCGGTGAAATGCGTAGATATAGGAAGGAAC
ACCAGTGGCGAAGGCGACACTCTGGTCTGACACTGACGCTGAGGTACGAAAGCGTGGGGA
GCAAACA
>ASV4593 - Endozoicomonadaceae _ Endozoicomonas
TGGGGAATATTGCACAATGGGCGCAAGCCTGATGCAGCCATGCCGCGTGTGTGAAGAAGG
CCTTAGGGTTGTAAAGCACTTTCAGTGGGGAGGAAAGGGTTAAGGTTAATACCCTTGATC
TGTGACGTTACCCACAGAAGAAGCACCGGCTAACTCCGTGCCAGCAGCCGCGGTAATACG
GAGGGTGCGAGCGTTAATCGGAATTACTGGGCGTAAAGCGTGCGTAGGCGGCGAGTTAAG
TTGGTTGTGAAAGCCCTGGGCTTAACCTGGGAACTGCATCCAAAACTGATTGGCTAGAGT
GCGGAAGAGGAGTGTGGAATTTCCTGTGTAGCGGTGAAATGCGTAGATATAGGAAGGAAC
ACCAGTGGCGAAGGCGACACTCTGGTCTGACACTGACGCTGAGGTACGAAAGCGTGGGGA
GCAAACA
>ASV4594 - Endozoicomonadaceae _ Endozoicomonas
TGGGGAATATTGCACAATGGGCGAAAGCCTGATGCAGCCATGCCGCGTGTGTGAAGAAGG
CTCTAGGGTTGTAAAGCACTTTCAGTAGGGAGGAAAGGTTGATGGTTAATACCCTTCAGC
TGTGACGTTACCTACAGAAGAAGCACCGGCTAACTCCGTGCCAGCAGCCGCGGTAATACG
GAGGGTGCAAGCGTTAATCGGAATTACTGGGCGTAAAGCGTGCGTAGGCGGCTACCTAAG
TTGGATGTGAAAGCCCCGGGCTCAACCTGGGAACTGCATCCAAAACTGGGTGGCTAGAGT
GCGAGAGAGGAGTGTGGAATTTCCTGTGTAGCGGTGAAATGCGTAGATATAGGAAGGAAC
ACCAGTGGCGAAGGCGACACTCTGGCTTGACACTGACGCTGAGGTACGAAAGCGTGGGGA
GCAAACA
>ASV6094 - Endozoicomonadaceae _ Endozoicomonas
TGGGGAATATTGCACAATGGGCGCAAGCCTGATGCAGCCATGTCGCGTGTGTGAAGAAGG
CCCTAGGGTTGTAAAGCACTTTCAGCGAGGAGGAAGGGTGTCTTGCTAATATCAAGATAC
ATTGACGTTACTCGCAGAAGAAGCACCGGCTAACTCCGTGCCAGCAGCCGCGGTAATACG
GAGGGTGCAAGCGTTAATCGGAATTACTGGGCGTAAAGCGTGCGTAGGCGGTTAAATAAG
TTGGATGTGAAAGCCCTGGGCTCAACCTAGGAACTGCACCCAAAACTGTTTAACTAGAGT
ACGAGAGAGGAGTGTGGAATTTCCTGTGTAGCGGTGGAATGCGTAGATATAGGAAGGAAC
ACCAGTGGCGAAGGCGGCACTCTGGCTCGATACTGACGCTGAGGTACGAAAGCATGGGTA
GCAAACA
>ASV6128 - Endozoicomonadaceae _ Endozoicomonas
TGGGGAATATTGCACAATGGGCGAAAGCCTGATGCAGCCATGCCGCGTGTGTGAAGAAGG
CTCTAGGGTTGTAAAGCACTTTTAGCGAGGAGGAAAGGTTTGAGGTTAATACCCTTAAGC
TGTGACGTTACTCGCAGAAAAAGCACCGGCTAACTCCGTGCCAGCAGCCGCGGTAATACG
GAGGGTGCAAGCGTTAATCGGAATTACTGGGCGTAAAGCGTGCGTAGGCGGCTATTTAAG
TTGGATGTGAAAGCCCCGGGCTCAACCTGGGAACTGCATCCAAAACTGGGTAGCTAGAGT
ACGGGAGAGGAGTGTGGAATTTCCTGTGTAGCGGTGAAATGCGTAGATATAGGAAGGAAC
ACCAGTGGCGAAGGCGACACTCTGGCCTGATACTGACGCTGAGGTACGAAAGCGTGGGGA
GCAAACA
>ASV7010 - Endozoicomonadaceae _ Endozoicomonas
TGGGGAATATTGCACAATGGGCGAAAGCCTGATGCAGCCATGCCGCGTGTGTGAAGAAGG
CTCTAGGGTTGTAAAGCACTTTCAGTGGGGAGGAAAGGTTGAAGGTTAATACCCTTCAGC
TGTGACGTTACCCACAGAAGAAGCACCGGCTAACTCCGTGCCAGCAGCCGCGGTAATACG
GAGGGTGCAAGCGTTAATCGGAATTACTGGGCGTAAAGCGTGCGTAGGCGGCTGCCTAAG
TTGGATGTGAAAGCCCCGGGCTTAACCTGGGAACTGCATCCAAAACTGGGTAGCTAGAGT
GCGGAAGAGGAGTGTGGAATTTCCTGTGTAGCGGTGAAATGCGTAGATATAGGAAGGAAC
ACCAGTGGCGAAGGCGACACTCTGGTCTGACACTGACGCTGAGGTACGAAAGCGTGGGGA
GCAAACA
>ASV7164 - Endozoicomonadaceae _ Endozoicomonas
TGGGGAATATTGGACAATGGGCGCAAGCCTGATCCAGCCATGCCGCGTGTGTGAAGAAGG
CTTTCGGGTTGTAAAGCACTTTCAGCGGGGAGGAAAGGTTTAAGGTTAATACCCTTGAGC
TGTGACGTTACCCGCAGAAGAAGCACCGGCTAACTCCGTGCCAGCAGCCGCGGTAATACG
GAGGGTGCGAGCGTTAATCGGAATTACTGGGCGTAAAGCGTGCGTAGGCGGTGATCTAAG
TGGGATGTGAAAGCCCCGGGCTCAACCTGGGAATTGCACCCCAAACTGGGTCACTAGAGT
ACAGCAGAGGAGTGTGGAATTTCCTGTGTAGCGGTGAAATGCGTAGATATAGGAAGGAAC
ACCAGTGGCGAAGGCGACACTCTGGGCTGATACTGACGCTGAGGTACGAAAGCGTGGGGA
GCAAACA
>ASV8938 - Endozoicomonadaceae _ Endozoicomonas
TGGGGAATATTGCACAATGGGCGAAAGCCTGATGCAGCCATGCCGCGTGTGTGAAGAAGG
CTCTAGGGTTGTAAAGCACTTTCAGCGAGGAGGAAAGGAGGTAGGTTAATACCCTGCTTC
TGTGACGTTACTCGCAGAAGAAGCACCGGCTAACTCCGTGCCAGCAGCCGCGGTAATACG
GAGGGTGCAAGCGTTAATCGGAATTACTGGGCGTAAAGCGTGCGTAGGCGGCTACTTAAG
TGGGATGTGAAAGCCCCGGGCTCAACCTGGGAACTGCACCCCAAACTGGGTAGCTAGAGT
GCGAGAGAGGAGTGTGGAATTTCCTGTGTAGCGGTGAAATGCGTAGATATAGGAAGGAAC
ACCAGTGGCGAAGGCGACACTCTGGCTTGACACTGACGCTGAGGTACGAAAGCGTGGGGA
GCAAACA
>ASV9582 - Endozoicomonadaceae _ Endozoicomonas
TGGGGAATATTGCACAATGGGCGAAAGCCTGATGCAGCCATGCCGCGTGTGTGAAGAAGG
CTCTAGGGTTGTAAAGCACTTTCAGCGAGGAGGAAAGGTTTGAGGTTAATACCCTTGAGC
TGTGACGTTACTCGCAGAAGAAGCACCGGCTAACTCCGTGCCAGCAGCCGCGGTAATACG
GAGGGTGCAAGCGTTAATCGGAATTACTGGGCGTAAAGCGTGCGTAGGCGGCTAGTTAAG
TGGGATGTGAAAGCCCCGGGCTCAACCTGGGAACTGCACCCCAAACTGGGTAGCTAGAGT
ACAGCAGAGGAGTGTGGAATTTCCTGTGTAGCGGTGAAATGCGTAGATATAGGAAGGAAC
ACCAGTGGCGAAGGCGACACTCTGGGCTGATACTGACGCTGAGGTACGAAAGCGTGGGGA
GCAAACA
>ASV10072 - Endozoicomonadaceae _ Endozoicomonas
TGGGGAATATTGCACAATGGGCGAAAGCCTGATGCAGCCATGCCGCGTGTGTGAAGAAGG
CTCTAGGGTTGTAAAGCACTTTCAGCGAGGAGGAAAGGTTGATGGTTAATACCCATCAGC
TATGACGTTACTCGCAGAAGAAGCACCGGCTAACTCCGTGCCAGCAGCCGCGGTAATACG
GAGGGTGCAAGCGTTAATCGGAATTACTGGGCGTAAAGCGTGCGTAGGCGGCTACCTAAG
TTGGATGTGAAAGCCCCGGGCTCAACCTGGGAACTGCATCCAAAACTGGGTGGCTAGAGT
GCGAGAGAGGAGTGTGGAATTTCCTGTGTAGCGGTGAAATGCGTAGATATAGGAAGGAAC
ACCAGTGGCGAAGGCGACACTCTGGCTTGACACTGACGCTGAGGTACGAAAGCGTGGGGA
GCAAACA
>ASV11274 - Endozoicomonadaceae _ Endozoicomonas
TGGGGAATATTGCACAATGGGCGAAAGCCTGATGCAGCCATGCCGCGTGTGTGAAGAAGG
CTCTAGGGTTGTAAAGCACTTTCAGTGGGGAGGAAAGGTTTGAGGTTAATACCCTCAAGC
TGTGACGTTACCCACAGAAGAAGCACCGGCTAACTCCGTGCCAGCAGCCGCGGTAATACG
GAGGGTGCAAGCGTTAATCGGAATTACTGGGCGTAAAGCGTGCGTAGGCGGCTGCCTAAG
TTGGATGTGAAAGCCCCGGGCTTAACCTGGGAACTGCATCCAAAACTGGGCAGCTAGAGT
GCGGAAGAGGAGTGTGGAATTTCCTGTGTAGCGGTGAAATGCGTAGATATAGGAAGGAAC
ACCAGTGGCGAAGGCGACACTCTGGTCTGACACTGACGCTGAGGTACGAAAGCGTGGGGA
GCAAACA
>ASV11635 - Endozoicomonadaceae _ Endozoicomonas
TGGGGAATATTGCACAATGGGCGCAAGCCTGATGCAGCCATGCCGCGTGTGTGAAGAAGG
CTCTAGGGTTGTAAAGCACTTTCAGCGAGGAGGAAAGGGATAAGGTTAATACCCTTGTTC
TGTGACGTTACTCGCAGAAGAAGCACCGGCTAACTCCGTGCCAGCAGCCGCGGTAATACG
GAGGGTGCAAGCGTTAATCGGAATTACTGGGCGTAAAGCGTGCGTAGGCGGCTACTTAAG
TGGGATGTGAAAGCCCCGGGCTCAACCTGGGAACTGCACCCCAAACTGGGTAGCTAGAGT
ACGAGAGAGGAGTGTGGAATTTCCTGTGTAGCGGTGAAATGCGTAGATATAGGAAGGAAC
ACCAGTGGCGAAGGCGACACTCTGGCTTGATACTGACGCTGAGGTACGAAAGCGTGGGGA
GCAAACA
>ASV12936 - Endozoicomonadaceae _ Endozoicomonas
TGGGGAATATTGCACAATGGGCGAAAGCCTGATGCAGCCATGCCGCGTGTGTGAAGAAGG
CTCTAGGGTTGTAAAGCACTTTCAGCGAGGAGGAAAGGTTTAAGGTTAATACCCTTAATC
TGTGACGTTACTCGCAGAAGAAGCACCGGCTAACTCCGTGCCAGCAGCCGCGGTAATACG
GAGGGTGCAAGCGTTAATCGGAATTACTGGGCGTAAAGCGTGCGTAGGCGGCTACTTAAG
TTGGATGTGAAAGCCCCGGGCTCAACCTGGGAACTGCATCCAAAACTGGGTGGCTAGAGT
GCGAGAGAGGAGTGTGGAATTTCCTGTGTAGCGGTGAAATGCGTAGATATAGGAAGGAAC
ACCAGTGGCGAAGGCGACACTCTGGCTTGACACTGACGCTGAGGTACGAAAGCGTGGGGA
GCAAACA
>ASV13316 - Endozoicomonadaceae _ Endozoicomonas
TGGGGAATATTGCACAATGGGCGAAAGCCTGATGCAGCCATGCCGCGTGTGTGAAGAAGG
CCTTAGGGTTGTAAAGCACTTTCAGCGAGGAGGAAAGGTGGTTAGTTAATACCTGACCAC
TGTGACGTTACTCGCAGAAGAAGCACCGGCTAACTCCGTGCCAGCAGCCGCGGTAATACG
GAGGGTGCGAGCGTTAATCGGAATTACTGGGCGTAAAGCGTGCGTAGGCGGCTACTTAAG
TTGGATGTGAAAGCCCCGGGCTCAACCTGGGAACTGCATCCAAAACTGGGTGGCTAGAGT
GCGAGAGAGGAGTGTGGAATTTCCTGTGTAGCGGTGAAATGCGTAGATATAGGAAGGAAC
ACCAGTGGCGAAGGCGACACTCTGGCTTGACACTGACGCTGAGGTACGAAAGCGTGGGGA
GCAAACA
